# Supplementary material for: Surface antigens and potential virulence factors from parasites detected by comparative genomics of perfect amino acid repeats
Source: Proteome Sci. 2007 Dec 20;5:20. doi: 10.1186/1477-5956-5-20 (PMC2254594; doi:10.1186/1477-5956-5-20)
Supplement: Additional file 1 — Amino acid frequencies. Additional file 1 is a MS Excel file with two tables on separate Worksheets. Table 1 contains the amino acid frequencies in the predicted proteomes of 29 eukaryotes and 198 bacteria; Table 2 contains the amino acid frequencies in the repeats of P < 10-10 of the same proteomes. [file 1477-5956-5-20-S1.xls]

## Sheet: total
Supplementary Material for Fankhauser et al.
Table 1. Amino acid frequencies in total proteomes
Organism	A	C	D	E	F	G	H	I	K	L	M	N	P	Q	R	S	T	V	W	Y	Checksum
A_gossypii	0.0785291	0.0137076	0.056382	0.0655742	0.0394279	0.0595102	0.0239583	0.0504476	0.0565631	0.100315	0.0218926	0.0410269	0.0486096	0.0425927	0.0584862	0.0795838	0.0544866	0.0649304	0.0112656	0.032711	1
A_thaliana	0.0628159	0.0183515	0.054229	0.0674494	0.0430657	0.0635023	0.022884	0.0533359	0.0638102	0.095355	0.0244798	0.0439468	0.0478961	0.0349322	0.054175	0.0903972	0.0511392	0.0668871	0.0126716	0.028676	1
B_rerio	0.0657529	0.0222008	0.0537644	0.069479	0.0384869	0.0621591	0.025518	0.0475276	0.0613335	0.0930109	0.0253505	0.0402283	0.0528086	0.0459888	0.0547649	0.0822761	0.0546357	0.0638742	0.0116578	0.0291819	1
C_briggsae	0.0653078	0.0200145	0.0539678	0.0673441	0.0456426	0.055486	0.0231132	0.0586849	0.0630015	0.0851829	0.0266299	0.0470862	0.0507183	0.0415383	0.0537405	0.0790811	0.0580937	0.0628146	0.0112137	0.0313385	1
C_elegans	0.0634035	0.0202906	0.0533475	0.0656105	0.0475203	0.0535113	0.0232098	0.0612196	0.0634861	0.0861554	0.0263144	0.0488645	0.0491717	0.041564	0.0521035	0.0808041	0.0586722	0.0621254	0.0110125	0.031613	1
C_glabrata	0.0553038	0.0117254	0.0615996	0.0676686	0.0420142	0.0517659	0.0212163	0.0653432	0.0733097	0.0936602	0.0222322	0.0603201	0.0423226	0.0394409	0.0446614	0.0863346	0.0578882	0.0583161	0.0099448	0.0349323	1
C_neoformans	0.0842125	0.0103209	0.0537548	0.0662121	0.0343723	0.071339	0.0234133	0.0481363	0.0520284	0.0891642	0.0215866	0.0338585	0.066201	0.0383765	0.0595692	0.0897424	0.0576817	0.060882	0.0137834	0.0253649	1
Cryptosporidium_hominis	0.0362729	0.0171631	0.0514679	0.0703148	0.0478968	0.0485581	0.0185016	0.0860225	0.0769902	0.094727	0.0199373	0.0783823	0.0359038	0.0367098	0.0408863	0.100338	0.0480794	0.0474192	0.00876554	0.0356636	1
D_discoideum	0.0302043	0.0143255	0.051944	0.0579638	0.0474186	0.0444751	0.0176418	0.0846516	0.0765863	0.0857693	0.0156692	0.113678	0.0395013	0.0505	0.0277554	0.096921	0.059655	0.0425222	0.00725415	0.0355635	1
D_hansenii	0.0514971	0.0116599	0.0616884	0.06567	0.0446655	0.0521704	0.0208498	0.0704865	0.0738338	0.0962101	0.0198933	0.066723	0.0425132	0.0381829	0.0401125	0.0889643	0.0547417	0.0541479	0.00991632	0.0360734	1
D_melanogaster	0.0736784	0.0188472	0.0517922	0.0643057	0.0352029	0.060892	0.0264318	0.0490791	0.0560255	0.0908231	0.023358	0.0469999	0.0551802	0.0521794	0.0556507	0.08382	0.0572709	0.0590611	0.00995853	0.0294433	1
E_cuniculi	0.0500903	0.0204064	0.0551053	0.081105	0.0481292	0.0650029	0.019113	0.0671787	0.0711657	0.0951856	0.030053	0.0393377	0.0332584	0.0227654	0.0667072	0.0799068	0.0406902	0.0705889	0.00768989	0.0365201	1
Entamoeba_histolytica	0.0353354	0.0218846	0.050155	0.0800023	0.0470629	0.0443661	0.018677	0.0932619	0.0896362	0.0872101	0.0239977	0.0652875	0.0351322	0.0425453	0.0351461	0.0727236	0.0559554	0.054524	0.00802432	0.0390723	1
G_gallus	0.0711625	0.0215812	0.0509551	0.0728811	0.0371383	0.0650091	0.024003	0.0476877	0.062758	0.093152	0.0232597	0.039683	0.0562082	0.0450129	0.0546146	0.0777114	0.0531708	0.0624038	0.0118255	0.0297822	1
G_zeae	0.0822996	0.0128685	0.0594784	0.0621392	0.0376757	0.0670698	0.0238047	0.051171	0.0513701	0.0868801	0.0227457	0.0387831	0.0587811	0.0403999	0.0575955	0.0814734	0.0610178	0.0612706	0.0151712	0.0280044	1
Giardia_lamblia	0.0791869	0.0257237	0.0524564	0.0566839	0.0348965	0.0540092	0.025091	0.0564438	0.0495657	0.105231	0.0232912	0.0392986	0.0474349	0.0393065	0.0561882	0.0921495	0.0628338	0.0602564	0.00741048	0.0325421	1
H_sapiens	0.0702124	0.0231473	0.0467101	0.0697852	0.0364065	0.0666127	0.0263935	0.0429062	0.056258	0.0996288	0.0214651	0.0352159	0.0641906	0.0476109	0.0573834	0.0836094	0.053616	0.0598604	0.0127884	0.0261994	1
K_lactis	0.0558868	0.012528	0.0602441	0.0665423	0.0441123	0.0509061	0.0219596	0.0634012	0.0704737	0.0972483	0.0208491	0.0555305	0.0431687	0.0419224	0.0436399	0.0886581	0.0584125	0.0600664	0.0109502	0.0335	1
L_major	0.120667	0.0189137	0.0485762	0.0597833	0.029458	0.0645499	0.0271644	0.0296174	0.0328809	0.0920174	0.0224299	0.0260794	0.0581033	0.0410598	0.0718608	0.0903286	0.0601563	0.0715513	0.0108012	0.0240017	1
M_musculus	0.0692117	0.0233587	0.0472411	0.0683075	0.0376923	0.0647666	0.0262713	0.0437545	0.0559197	0.101008	0.0221689	0.0352949	0.0617962	0.0471223	0.056663	0.0848412	0.0540669	0.0611363	0.012322	0.0270565	1
P_falciparum	0.0194615	0.0176291	0.0648478	0.0715937	0.0435881	0.0281964	0.0242218	0.0924548	0.117473	0.0755413	0.0219535	0.144584	0.0198651	0.0276661	0.0263671	0.0637128	0.0407334	0.0381565	0.00489553	0.0570593	1
P_yoelii	0.0251562	0.0174365	0.0593249	0.0710589	0.0478468	0.0337551	0.0193119	0.0964571	0.11517	0.0787118	0.0191092	0.12824	0.0227615	0.0279882	0.0265814	0.0720557	0.0429886	0.0371569	0.00520744	0.0536815	1
R_norvegicus	0.0690921	0.0220044	0.0489374	0.069303	0.0389042	0.0654271	0.0249107	0.0462965	0.0572448	0.0997624	0.0225799	0.0368264	0.0586122	0.0455631	0.0556432	0.0799698	0.0545397	0.0630213	0.0129852	0.0283764	1
S_cerevisiae	0.0546639	0.0130137	0.0579345	0.0647576	0.0448809	0.0493945	0.0218104	0.0658349	0.0730345	0.0956349	0.0208204	0.0613488	0.0437654	0.0392323	0.0444527	0.0904222	0.0590936	0.0556069	0.0104152	0.0338827	1
S_pombe	0.062371	0.0147118	0.0535555	0.0652237	0.0461212	0.049325	0.0225917	0.0615192	0.0641055	0.0988257	0.020617	0.0519869	0.0471814	0.038071	0.0486116	0.0943572	0.0549642	0.0604638	0.0112024	0.0341942	1
Theileria_annulata	0.0332602	0.0165013	0.0577269	0.0649247	0.0496103	0.0447225	0.0202017	0.0711804	0.0806296	0.10084	0.0205111	0.0764586	0.0371352	0.030784	0.0382221	0.0863595	0.0601638	0.0590286	0.00813648	0.0436028	1
Theileria_parva	0.0342846	0.0165873	0.0587554	0.0637311	0.0494205	0.044664	0.0215873	0.0656163	0.078371	0.101743	0.0202745	0.0725352	0.0395803	0.0320974	0.0413353	0.0871867	0.0590616	0.0623033	0.00794346	0.0429217	1
Trypanosoma_brucei	0.0827167	0.0228625	0.0504556	0.0695731	0.036587	0.0656461	0.0251168	0.0405443	0.0474436	0.0947259	0.0233719	0.0367391	0.0482065	0.0381677	0.069266	0.079497	0.0575774	0.0750384	0.0110389	0.0254255	1
Y_lipolytica	0.0782747	0.0122001	0.0596227	0.0649333	0.0389326	0.0637529	0.0240757	0.0493524	0.0588903	0.0873444	0.0225734	0.0403666	0.0543214	0.0419841	0.0506687	0.0822946	0.061237	0.0670414	0.0120824	0.0300514	1
Avg Eukaryotes	0.0607004	0.017654	0.0546903	0.0672387	0.0418682	0.055536	0.0228636	0.0606763	0.0672193	0.0931401	0.0223936	0.0567142	0.0469079	0.0397002	0.0497535	0.0843283	0.0552629	0.059395	0.0102874	0.0336702
Stdev Eukaryotes	0.0219675	0.00428809	0.00469707	0.00528768	0.00544394	0.0106119	0.00261687	0.0170194	0.0180103	0.00700203	0.00265696	0.028669	0.0113308	0.00674864	0.0118738	0.00771926	0.00575633	0.0088337	0.00245228	0.00774013
A_aeolicus	0.0587679	0.00793227	0.0431918	0.0964759	0.0515414	0.0673077	0.0154657	0.0732682	0.0944038	0.105791	0.0192764	0.0361452	0.0406268	0.0204934	0.0491686	0.0480641	0.0421302	0.0791223	0.00937432	0.0414532	1
A_fulgidus	0.0785989	0.0117759	0.0489269	0.0890994	0.04586	0.0725256	0.0151318	0.072282	0.0685978	0.0950214	0.026183	0.0321277	0.0386428	0.0178644	0.0576192	0.0550789	0.0416598	0.086155	0.0103854	0.036464	1
A_marginale	0.0907254	0.0191121	0.0515464	0.0590108	0.0386855	0.0777793	0.0232982	0.0580767	0.051376	0.0931812	0.0267	0.0337473	0.0379364	0.0299079	0.0567313	0.0794537	0.0475071	0.0872443	0.00849265	0.0294878	1
A_pernix	0.0952257	0.00942073	0.0387467	0.0661895	0.0275086	0.0854948	0.0191908	0.0520185	0.0354644	0.113628	0.0220815	0.0203769	0.0645069	0.0190279	0.0772835	0.0752092	0.0468467	0.0851109	0.0131307	0.0335374	0.999999
A_tumefaciens	0.115128	0.00827828	0.0555272	0.0579373	0.0405266	0.0825611	0.020218	0.057632	0.0390352	0.0987277	0.0268069	0.0298738	0.0482287	0.031259	0.0663573	0.0597547	0.0537247	0.0728846	0.0125212	0.0230175	1
A_variabilis	0.0814554	0.00935764	0.0483122	0.0609133	0.0389616	0.067099	0.0185438	0.06912	0.0465871	0.109975	0.0175824	0.0454234	0.0470515	0.055385	0.0502757	0.0635911	0.0585766	0.0669897	0.0142588	0.0305409	1
B_abortus	0.115605	0.00852064	0.0551424	0.0591542	0.0397498	0.0831114	0.0209235	0.0591959	0.0418098	0.0981118	0.0266652	0.0310151	0.048577	0.0319459	0.0662606	0.0553498	0.0513819	0.0717104	0.0119713	0.0237983	1
B_anthracis	0.0667803	0.00844146	0.0465559	0.0754283	0.0469595	0.0663617	0.0211476	0.0807608	0.0747513	0.0949226	0.028582	0.0465245	0.0338701	0.0370712	0.0374946	0.0580879	0.0559784	0.0724045	0.0103171	0.0375601	1
B_aphidicola	0.0447084	0.0121546	0.0432528	0.0551258	0.0504776	0.0542387	0.0211377	0.115442	0.0988302	0.0990427	0.0216424	0.0717428	0.030073	0.0320173	0.0379883	0.0727255	0.0456912	0.048528	0.00907343	0.0361078	1
B_bacteriovorus	0.0847998	0.00959769	0.0513149	0.0628915	0.0448366	0.0721572	0.0189943	0.0560307	0.0654085	0.0977779	0.0268877	0.0413904	0.0419824	0.0394987	0.0476813	0.0693535	0.0556705	0.0710758	0.0120745	0.0305761	1
B_bronchiseptica	0.138398	0.00931958	0.0534952	0.049468	0.0325059	0.0875025	0.0217991	0.0434404	0.0258911	0.10759	0.0247975	0.0240956	0.0547652	0.0401879	0.0749699	0.0492299	0.0481825	0.0757779	0.0140685	0.024515	1
B_burgdorferi	0.0442919	0.00761316	0.0520268	0.0695951	0.0601485	0.0480376	0.0124809	0.103225	0.108444	0.103111	0.0193301	0.0757305	0.0241501	0.0253151	0.0317895	0.0737061	0.0420383	0.0502913	0.00471495	0.0439601	1
B_cereus	0.0663026	0.0087641	0.0461805	0.0755418	0.0472183	0.0666895	0.0212619	0.0804859	0.075117	0.0950516	0.028566	0.0464236	0.0340715	0.0372151	0.0378569	0.057911	0.0556262	0.0718225	0.0102503	0.0376438	1
B_clausii	0.0879186	0.00775268	0.0498261	0.0742524	0.0445154	0.0720457	0.0226496	0.0668243	0.0576559	0.10055	0.0270151	0.0373039	0.0384997	0.0401239	0.0444814	0.0566775	0.0551628	0.0724319	0.0109922	0.0333213	1
B_floridanus	0.0456568	0.0157794	0.0458465	0.0443854	0.044529	0.0570018	0.0258069	0.11407	0.0716842	0.100505	0.0250841	0.0688851	0.0318049	0.0389975	0.0408174	0.0702949	0.0486404	0.0575145	0.010371	0.0423246	0.999999
B_fragilis	0.0688696	0.0123094	0.0540803	0.0650963	0.0463164	0.0686419	0.018305	0.0699853	0.0662114	0.0927883	0.0271989	0.0504709	0.0379267	0.0344644	0.0471856	0.061716	0.0561029	0.0647873	0.0126392	0.044904	1
B_garinii	0.0445397	0.00657417	0.0515571	0.0681308	0.062403	0.0512972	0.0121287	0.108435	0.104334	0.103637	0.0184563	0.0738886	0.0252371	0.0229013	0.0320012	0.0748949	0.0398515	0.0523301	0.0050081	0.0423939	1
B_halodurans	0.07416	0.00725764	0.050889	0.0784369	0.0445086	0.0704311	0.0241294	0.0694187	0.0580509	0.100166	0.0277471	0.036195	0.0383283	0.0410243	0.0477245	0.0562886	0.0555806	0.0747388	0.0113166	0.0336076	1
B_henselae	0.0835683	0.0107222	0.0498258	0.0603131	0.0444647	0.0696104	0.0241024	0.0742947	0.0610568	0.0996646	0.0245766	0.043126	0.0392308	0.0407268	0.052723	0.0655944	0.0535357	0.0641243	0.0105929	0.0281464	1
B_japonicum	0.124214	0.009194	0.0546633	0.0525651	0.0373646	0.0835898	0.0205711	0.0526637	0.036088	0.098597	0.0246739	0.0275965	0.0526354	0.031866	0.07186	0.0581932	0.0542509	0.0741616	0.0131653	0.0220868	1
B_licheniformis	0.0804639	0.00762376	0.0515262	0.0738213	0.045559	0.0721729	0.0218492	0.0716335	0.0708811	0.0974942	0.0275557	0.0380254	0.0374614	0.0358565	0.043995	0.0603147	0.0522803	0.0673967	0.0102713	0.033818	1
B_longum	0.111521	0.00938612	0.0651754	0.0566032	0.0341388	0.0804605	0.0218994	0.0537483	0.0406309	0.0866647	0.0256369	0.0343485	0.0471028	0.0340934	0.0573591	0.0612923	0.0625397	0.0770704	0.0135384	0.0267904	1
B_mallei	0.146497	0.0103824	0.0556648	0.0473567	0.035565	0.0833018	0.0237422	0.0427955	0.0270381	0.0988344	0.0213948	0.0246359	0.0544855	0.0313858	0.0838221	0.0524739	0.0497603	0.0741972	0.0131244	0.0235419	1
B_melitensis	0.114833	0.00892366	0.0549022	0.0582805	0.0399336	0.0835614	0.0210936	0.0589711	0.0413002	0.097647	0.0269547	0.0310533	0.0488531	0.0318717	0.0669517	0.0558209	0.0512947	0.0713872	0.0124023	0.023964	1
B_parapertussis	0.137657	0.00943303	0.0534018	0.0495434	0.0326993	0.0869581	0.0220705	0.0434431	0.0258307	0.108341	0.0248373	0.0240536	0.0546913	0.0401367	0.0751739	0.0491739	0.0479672	0.0759364	0.0141052	0.024547	1
B_pennsylvanicus	0.054338	0.0154975	0.0457988	0.0470576	0.0424634	0.0597252	0.0282742	0.107155	0.0672683	0.100667	0.0253105	0.0628822	0.0341769	0.0365756	0.0464232	0.0680563	0.0518798	0.0578072	0.010824	0.0378195	1
B_pertussis	0.136424	0.00909516	0.0536847	0.0500337	0.0327324	0.0864322	0.0222873	0.0438075	0.0268705	0.107897	0.0245122	0.0245244	0.0538096	0.0406165	0.0748473	0.0488987	0.0483589	0.0765522	0.0141459	0.02447	1
B_pseudomallei	0.145099	0.0096534	0.0569578	0.0479014	0.0357639	0.0832695	0.0233384	0.0430877	0.0271994	0.100845	0.0213844	0.025507	0.0533059	0.0320613	0.0776979	0.0530515	0.0508541	0.0749268	0.0137	0.024396	1
B_quintana	0.0851824	0.0108766	0.0498194	0.0594113	0.0455062	0.0688476	0.0239191	0.0757329	0.0587782	0.100755	0.0249189	0.0418367	0.0398424	0.0401299	0.054254	0.0642812	0.0522596	0.0657189	0.0105654	0.0273644	1
B_subtilis	0.0768112	0.00795313	0.0518823	0.0724758	0.0449586	0.0691028	0.0227538	0.0735961	0.0705397	0.0965111	0.0276842	0.0394915	0.0368075	0.0383573	0.0411919	0.0629483	0.0542399	0.06753	0.0103369	0.034828	1
B_suis	0.115479	0.0086517	0.0547966	0.0584845	0.0401849	0.0832121	0.0208708	0.0591989	0.0415695	0.0982649	0.0267157	0.0311222	0.0486473	0.0318753	0.0660669	0.0555723	0.0513121	0.0718085	0.0121578	0.024009	1
B_thetaiotaomicron	0.0684098	0.0122052	0.0553884	0.0651512	0.0457049	0.0677985	0.0181524	0.0688896	0.0667751	0.0901653	0.0271693	0.0525934	0.0378467	0.0350394	0.0454661	0.0629767	0.0570981	0.0629461	0.0136531	0.0465705	1
B_thuringiensis	0.0671281	0.00829327	0.0461133	0.0751195	0.0470885	0.0672382	0.0212445	0.0813957	0.0738396	0.0951543	0.0285646	0.0462165	0.0341861	0.0369913	0.0369446	0.0580199	0.0564546	0.0726554	0.0101171	0.0372348	1
C_abortus	0.0692977	0.016019	0.0465462	0.064046	0.0466361	0.061627	0.0256831	0.0715699	0.0613752	0.110574	0.0205363	0.0389564	0.0439503	0.0400595	0.0447926	0.0795734	0.0535425	0.0622654	0.00961619	0.0333329	1
C_acetobutylicum	0.0566611	0.0119985	0.0554254	0.0677631	0.0448487	0.0633106	0.013417	0.096216	0.0938568	0.0865691	0.0258557	0.065578	0.0272453	0.0233741	0.0334817	0.0680665	0.0496964	0.0661772	0.00740581	0.043053	1
C_Blochmannia	0.0456568	0.0157794	0.0458465	0.0443854	0.044529	0.0570018	0.0258069	0.11407	0.0716842	0.100505	0.0250841	0.0688851	0.0318049	0.0389975	0.0408174	0.0702949	0.0486404	0.0575145	0.010371	0.0423246	0.999999
C_burnetii	0.0790074	0.0112756	0.0457717	0.0621314	0.0460565	0.0620086	0.0238542	0.0732325	0.0636766	0.110559	0.0223162	0.0430925	0.0440271	0.0420404	0.0529867	0.0606094	0.0510783	0.0610686	0.0121407	0.0330666	1
C_caviae	0.0711125	0.0160825	0.047204	0.0646664	0.0463829	0.0619465	0.0237089	0.0713263	0.0627876	0.11022	0.0204901	0.0408434	0.0432668	0.0392212	0.0448092	0.0802215	0.0530913	0.0606465	0.00951949	0.0324529	1
C_crescentus	0.137863	0.00745345	0.0579392	0.0540143	0.0354677	0.0897814	0.017976	0.0437198	0.0351568	0.100035	0.0226498	0.023722	0.0548402	0.0321291	0.07323	0.0510613	0.0523201	0.0754815	0.0141199	0.0210393	1
C_diphtheriae	0.11075	0.00848499	0.058543	0.0588407	0.0336629	0.0790213	0.0239964	0.0562132	0.036675	0.0938725	0.0231803	0.0309499	0.0487208	0.0348153	0.059439	0.0623602	0.0611305	0.0824498	0.0140902	0.022804	1
C_efficiens	0.109486	0.00712969	0.0609867	0.0612095	0.032446	0.086453	0.0229002	0.0523448	0.0261786	0.0964674	0.0232855	0.0272315	0.0539851	0.0320326	0.0666448	0.0563241	0.0663355	0.0827684	0.0145291	0.021261	0.999999
C_glutamicum	0.107822	0.00639774	0.059616	0.0639005	0.0362879	0.0804242	0.0209188	0.0579736	0.0348057	0.0968246	0.0230932	0.0327967	0.0484186	0.0337069	0.0556476	0.0635823	0.0617019	0.0798711	0.014086	0.022125	1
C_jeikeium	0.114729	0.00704104	0.0605368	0.0661015	0.0319052	0.0858837	0.0207492	0.0475431	0.0377811	0.0922452	0.0224864	0.031001	0.050638	0.0355917	0.0619671	0.0592224	0.0587982	0.080319	0.0139467	0.0215138	1
C_jejuni	0.0680371	0.012205	0.0528	0.0704104	0.0600105	0.0561034	0.016468	0.086733	0.0950014	0.107956	0.0223474	0.0630328	0.0267677	0.0312942	0.0299453	0.064423	0.0406461	0.0525325	0.0064948	0.036792	1
C_muridarum	0.071459	0.0162258	0.0453379	0.0652856	0.0490136	0.0630469	0.022652	0.0676168	0.0598184	0.112212	0.020327	0.0367286	0.0431948	0.0419152	0.0476198	0.082529	0.050691	0.0638271	0.00974104	0.0307587	1
C_Pelagibacter	0.0571713	0.00957016	0.054026	0.0602949	0.0521869	0.0631568	0.0156517	0.0953294	0.102304	0.0939345	0.0222423	0.0652504	0.0319061	0.0263071	0.031169	0.0691976	0.0511257	0.056619	0.00906116	0.0334956	1
C_perfringens	0.0544613	0.0112068	0.0553189	0.0814086	0.0459151	0.0666005	0.0128952	0.0956779	0.0930243	0.0933912	0.0251934	0.0639761	0.0272476	0.0196876	0.0333447	0.0620809	0.0461277	0.0653736	0.00694189	0.0401265	1
C_pneumoniae	0.0696067	0.016007	0.0451024	0.066171	0.0475919	0.0622841	0.0238001	0.0692299	0.0618302	0.113312	0.0194318	0.0382144	0.0445935	0.0402665	0.0456884	0.0803047	0.0528267	0.061082	0.0100625	0.0325945	1
C_psychrerythraea	0.0812132	0.0101104	0.0555226	0.0591149	0.0436622	0.0636856	0.0215001	0.0716206	0.0604415	0.103255	0.0242351	0.0506588	0.0350546	0.0451391	0.0374951	0.0720965	0.0563175	0.0661421	0.0112608	0.0314743	1
C_tepidum	0.0924132	0.0114717	0.0516289	0.0669725	0.0436095	0.0758281	0.0212125	0.0628725	0.0526915	0.0994983	0.0276831	0.03413	0.0451979	0.0312779	0.060513	0.0630388	0.0503098	0.0706655	0.0109285	0.0280568	1
C_tetani	0.0522775	0.0112786	0.0538886	0.0764371	0.0441383	0.0631743	0.0134221	0.104562	0.0996255	0.0900494	0.0260782	0.0655538	0.0274533	0.0214539	0.0328634	0.0616312	0.0467278	0.0616522	0.00642319	0.0413091	0.999999
C_trachomatis	0.0753284	0.0162619	0.0452489	0.0661338	0.0482924	0.0634715	0.0230377	0.0660729	0.0575575	0.112257	0.0204844	0.035026	0.0436983	0.0419299	0.0483853	0.0811687	0.0511886	0.0642148	0.00955981	0.0306817	1
C_violaceum	0.124903	0.0103072	0.054426	0.0537778	0.0344126	0.0840232	0.0219001	0.0441575	0.0358817	0.114912	0.0245438	0.028671	0.0495991	0.0438717	0.0687028	0.0564624	0.0424807	0.0674601	0.0146836	0.0248232	1
D_aromatica	0.114698	0.010285	0.0529602	0.0598692	0.0376476	0.0798744	0.0219305	0.0534561	0.0409335	0.108268	0.0250321	0.0309492	0.0484014	0.0376571	0.0631947	0.0563792	0.0505265	0.0708579	0.0135767	0.0235032	1
D_ethenogenes	0.0872335	0.0136747	0.0508286	0.0655044	0.0381839	0.0760941	0.0181352	0.0713694	0.0585758	0.103018	0.0263338	0.0386688	0.0435832	0.0330655	0.0506966	0.0635382	0.0520938	0.0672473	0.0101768	0.031978	1
D_psychrophila	0.0853078	0.0138554	0.0507537	0.0633604	0.0430714	0.0751879	0.0198598	0.0713724	0.0569953	0.103958	0.0257322	0.0378085	0.0392269	0.0372338	0.0501105	0.0662888	0.0529541	0.0666437	0.0102202	0.0300597	1
D_radiodurans	0.122053	0.00668255	0.0506686	0.0573216	0.0315543	0.0919818	0.0208515	0.0328238	0.0271464	0.116515	0.018912	0.0240627	0.0605265	0.0411921	0.0737746	0.0520108	0.0581465	0.0768615	0.0138813	0.0230334	1
D_vulgaris	0.114396	0.0147052	0.0572624	0.0590171	0.0359057	0.0862488	0.0245202	0.044203	0.0313595	0.103751	0.0277766	0.0239966	0.0523702	0.0294513	0.0758675	0.0515798	0.0547675	0.0780081	0.0120169	0.0227961	0.999999
E_canis	0.0544126	0.0167872	0.0553011	0.0560941	0.0446798	0.0548138	0.0209274	0.0960922	0.0744419	0.0958406	0.0238479	0.0658397	0.0296124	0.0331093	0.0347017	0.0811109	0.0485907	0.0685563	0.00628364	0.0389567	1
E_carotovora	0.0951424	0.0102171	0.0530519	0.0553287	0.0378343	0.0720609	0.0229164	0.059596	0.041336	0.109546	0.0260679	0.0381811	0.0441268	0.047145	0.0563149	0.0636345	0.0553773	0.0696897	0.0138596	0.0285736	1
E_coli	0.0939324	0.0115937	0.0522416	0.0581555	0.038285	0.0731669	0.0222509	0.0593179	0.0451516	0.103984	0.0276572	0.0410392	0.0437996	0.0443172	0.0557463	0.0602456	0.055074	0.0698143	0.0153124	0.0289147	1
E_faecalis	0.0735391	0.00663113	0.0493271	0.0746141	0.0459827	0.0649878	0.017044	0.0723688	0.0707705	0.0981078	0.0259467	0.047044	0.0356653	0.045236	0.0373999	0.057653	0.0623796	0.0691754	0.00947319	0.0366542	1
E_litoralis	0.12304	0.00809683	0.0634595	0.0660931	0.0369576	0.0880182	0.0191138	0.0508376	0.033277	0.0962184	0.0248797	0.0263047	0.050773	0.0322376	0.0688893	0.0533969	0.0524145	0.0694537	0.0143367	0.0222019	1
E_ruminantium	0.0516214	0.0163531	0.0545874	0.0546611	0.0438873	0.0540743	0.0225385	0.100309	0.0723385	0.0957203	0.0236415	0.0658422	0.0309202	0.0332834	0.034845	0.0816438	0.0508614	0.0664418	0.00630397	0.0401261	1
F_nucleatum	0.0546195	0.00772701	0.0540251	0.0786976	0.0490969	0.0634807	0.0117972	0.0996275	0.101095	0.0934059	0.0238394	0.0638832	0.0255165	0.0216101	0.0319268	0.0597833	0.0485321	0.0608894	0.00622155	0.0442248	1
F_tularensis	0.070419	0.0109527	0.0557866	0.0554089	0.0491087	0.0580463	0.0175145	0.0930121	0.0791815	0.0968606	0.0232915	0.058116	0.0306446	0.037734	0.0329656	0.0667266	0.0511215	0.063376	0.00875411	0.0409791	1
G_kaustophilus	0.0922528	0.00862329	0.0486174	0.0741782	0.041682	0.0724605	0.0230786	0.0637815	0.0563053	0.09939	0.0266472	0.031012	0.0428341	0.036526	0.0607586	0.0492407	0.0497854	0.0762627	0.0129215	0.0336422	1
G_oxydans	0.112619	0.0102963	0.0559702	0.0535568	0.0348299	0.0834856	0.024179	0.0492939	0.0300671	0.103151	0.0253939	0.0272876	0.0560295	0.0356286	0.0721419	0.061012	0.0589857	0.0704341	0.0138083	0.0218296	1
G_sulfurreducens	0.102838	0.0124673	0.0535974	0.0648786	0.0392939	0.0847418	0.0206734	0.0556962	0.0407417	0.101454	0.0239441	0.0291659	0.047331	0.0278693	0.0703278	0.0549524	0.0559916	0.0778139	0.0100024	0.0262198	1
G_violaceus	0.111723	0.01024	0.0494063	0.0614557	0.0373372	0.0833132	0.0187038	0.0443284	0.0288901	0.114191	0.0173335	0.0270987	0.0565361	0.0418156	0.0741025	0.0548543	0.0517826	0.0754823	0.0150304	0.0263751	1
H_ducreyi	0.0860037	0.010678	0.0489267	0.0602791	0.0432052	0.062319	0.02218	0.0729149	0.0618048	0.106304	0.0246035	0.0480227	0.0366028	0.051287	0.0455591	0.0574805	0.054252	0.0645929	0.0110257	0.0319582	1
H_hepaticus	0.0704696	0.0135784	0.0492045	0.0645439	0.0513335	0.0598711	0.0225935	0.0856582	0.075609	0.102882	0.0242468	0.0528181	0.0329819	0.0400709	0.0363514	0.0697928	0.0458961	0.0545306	0.00805474	0.0395126	1
H_influenzae	0.0816307	0.0103143	0.0506697	0.0652329	0.0447219	0.065845	0.0205182	0.0710393	0.0635123	0.103996	0.0241169	0.0497061	0.0370754	0.0468265	0.0451331	0.0590841	0.0520135	0.0655715	0.0114426	0.0315497	1
H_marismortui	0.104132	0.00758257	0.0832408	0.080881	0.0325418	0.0828002	0.0200597	0.0438536	0.0200122	0.0881004	0.0187594	0.025863	0.0459319	0.0312474	0.0611703	0.0595552	0.0691535	0.0864736	0.0114701	0.0271716	1
H_pylori	0.0684538	0.0109837	0.0477043	0.0689519	0.0542087	0.0577995	0.021213	0.0719957	0.0893414	0.112169	0.0229047	0.0581533	0.0328595	0.0370074	0.0344719	0.068163	0.043707	0.0560793	0.00702898	0.036804	1
H_salinarium	0.126558	0.00749961	0.0893908	0.0689879	0.0311633	0.0833591	0.0224268	0.0372568	0.0174157	0.0845887	0.0173672	0.0221297	0.0469215	0.0272819	0.0652123	0.0537357	0.0682804	0.0939827	0.0109045	0.0255375	1
I_loihiensis	0.0877463	0.00844874	0.0577956	0.069756	0.0396627	0.0691162	0.0215286	0.0573564	0.0498823	0.103414	0.0246161	0.0402422	0.0400498	0.0483305	0.0519313	0.0649324	0.0509184	0.0708025	0.0136234	0.0298464	1
L_acidophilus	0.0704883	0.00541322	0.061287	0.0570897	0.04309	0.0642154	0.0202315	0.0781346	0.0800115	0.0904869	0.0267407	0.0584511	0.0356149	0.038021	0.0369592	0.0589118	0.0579117	0.0676678	0.0103521	0.0389217	1
L_innocua	0.0764421	0.00598737	0.0547629	0.0749943	0.0451876	0.0656979	0.0176126	0.0782394	0.073756	0.0943149	0.0270589	0.0473179	0.0340144	0.0345217	0.0372198	0.0582517	0.0607635	0.0696442	0.0094177	0.0347951	1
L_interrogans	0.0510662	0.00910833	0.0463441	0.0703239	0.0591913	0.0632605	0.0170782	0.0812055	0.078908	0.104139	0.0200354	0.0512264	0.0380423	0.0328999	0.0446302	0.0784358	0.050632	0.0563911	0.0111681	0.0359132	0.999999
L_johnsonii	0.0702536	0.00533617	0.0590077	0.059503	0.0440613	0.0630451	0.0192085	0.0771523	0.0797855	0.0951557	0.0254128	0.0580868	0.0353038	0.0384919	0.0354111	0.0623098	0.0570451	0.0671591	0.0106553	0.0376153	1
L_lactis	0.0739579	0.00452713	0.0531474	0.0697915	0.0478378	0.0662143	0.0177234	0.077255	0.0736793	0.0989682	0.0252296	0.0520027	0.0323384	0.0368397	0.035835	0.0660818	0.0573214	0.0661473	0.00999196	0.0351104	1
L_monocytogenes	0.0773743	0.00609164	0.0544434	0.0743883	0.0453094	0.0667002	0.017796	0.0783988	0.0716296	0.0950601	0.0274572	0.0462167	0.0347203	0.0345664	0.0365268	0.0579888	0.0611426	0.0704053	0.00930399	0.0344802	1
L_plantarum	0.092366	0.0050774	0.0565777	0.0449551	0.0396421	0.0665842	0.0237109	0.065581	0.0511655	0.100086	0.0269366	0.0440358	0.038062	0.052328	0.0430009	0.0579376	0.0710335	0.0739462	0.0118113	0.0351623	1
L_pneumophila	0.0729511	0.0119274	0.0489502	0.0603853	0.0446375	0.0609543	0.0245585	0.0759672	0.0639133	0.109761	0.0238672	0.050282	0.0407177	0.0453703	0.0416909	0.0668288	0.0512387	0.0593074	0.0114558	0.0352349	0.999999
L_xyli	0.132986	0.00564355	0.0563226	0.0565298	0.0317774	0.0906674	0.0189084	0.0452074	0.0243515	0.102286	0.0174613	0.0214017	0.0536002	0.0289506	0.0743466	0.0587334	0.0599059	0.0876182	0.0134906	0.0198114	1
M_acetivorans	0.0692496	0.0124992	0.0534942	0.079652	0.044344	0.0726345	0.0165865	0.0735058	0.0649827	0.0940597	0.0245853	0.044747	0.0400598	0.0253259	0.0446565	0.0690744	0.0544195	0.0684207	0.010518	0.037185	1
M_barkeri	0.0590164	0.0105488	0.0419102	0.0453314	0.0497505	0.0560228	0.0176764	0.088382	0.0727014	0.0953671	0.0183892	0.0675695	0.0394868	0.0312188	0.0310763	0.0875267	0.0688525	0.0608696	0.0132573	0.0450463	1
M_bovis	0.132856	0.00890271	0.0582149	0.0468301	0.0294846	0.0992453	0.022417	0.0425228	0.0204316	0.0976071	0.0196451	0.0249742	0.0581083	0.030941	0.0734531	0.0548313	0.0591233	0.085012	0.0146457	0.0207536	1
M_capsulatus	0.111856	0.0109752	0.0540558	0.0630319	0.0379249	0.0850779	0.0231521	0.047686	0.0320654	0.10899	0.0215707	0.0259486	0.0538871	0.032195	0.0784591	0.0524621	0.0480718	0.0734628	0.0139363	0.0251913	1
M_florum	0.0552352	0.00613362	0.0535457	0.0728158	0.0517583	0.0537416	0.0124346	0.0996397	0.097236	0.0902046	0.0231592	0.072522	0.0252282	0.0304518	0.0279094	0.0652008	0.0542027	0.0606179	0.0105696	0.0373934	1
M_gallisepticum	0.0575702	0.00529835	0.0568447	0.0560505	0.0497069	0.0460658	0.0145851	0.0836184	0.0896904	0.098592	0.0175489	0.0800461	0.0318623	0.0420086	0.0318555	0.0705496	0.0569479	0.0590418	0.00891884	0.0431983	1
M_genitalium	0.0557065	0.00824966	0.0491512	0.0564343	0.0613579	0.0463482	0.0157886	0.082525	0.0949422	0.106904	0.0153452	0.0751907	0.029974	0.0473375	0.030986	0.0665602	0.0539725	0.0610623	0.00971084	0.0324528	1
M_hyopneumoniae	0.0500058	0.00398764	0.048053	0.0648532	0.0690906	0.0459473	0.0120076	0.0986923	0.107808	0.0999221	0.0123729	0.0757354	0.0306601	0.0409236	0.0297098	0.0707378	0.0451498	0.0472331	0.0101294	0.0369807	1
M_jannaschii	0.0546741	0.0129265	0.0552249	0.0865504	0.0425064	0.0633347	0.0143412	0.105037	0.103866	0.0943788	0.0229503	0.0529265	0.0336299	0.0145373	0.0384268	0.0450149	0.040529	0.0680701	0.00730929	0.0437666	1
M_kandleri	0.0834368	0.0131993	0.0579765	0.0999884	0.0287287	0.0805258	0.0193149	0.0482532	0.040213	0.100857	0.0189754	0.0191591	0.0546243	0.0140878	0.0834708	0.0462167	0.0459511	0.104423	0.0123907	0.0282076	1
M_leprae	0.117273	0.00953243	0.0589487	0.0508489	0.0297865	0.08427	0.0222739	0.0484017	0.0267781	0.1003	0.0210568	0.0265477	0.0537514	0.0327782	0.0695496	0.0596529	0.0610336	0.0909762	0.0138211	0.0224189	1
M_maripaludis	0.0580868	0.0136641	0.0560139	0.081304	0.0420115	0.0675298	0.0150093	0.094006	0.0884866	0.0908876	0.0262398	0.0563767	0.0339809	0.0187026	0.0309562	0.0625729	0.0496608	0.0698064	0.00650391	0.0382	1
M_mazei	0.0710182	0.0123615	0.0526003	0.0815946	0.0429608	0.072655	0.0166526	0.0765518	0.0677297	0.0938615	0.0248774	0.0433929	0.0400874	0.0246863	0.046528	0.0676878	0.0511567	0.0689294	0.00935977	0.0353085	1
M_mobile	0.0480655	0.00267795	0.0469565	0.06933	0.0632262	0.0480913	0.0125343	0.10634	0.100012	0.0966683	0.0151134	0.0849162	0.0264614	0.0301409	0.0287868	0.0748793	0.0515945	0.0524327	0.00810261	0.0336699	1
M_mycoides	0.0441708	0.00656504	0.0564682	0.0578832	0.0524922	0.0433725	0.0136498	0.101278	0.108632	0.0988013	0.0174817	0.0826	0.0246291	0.0367761	0.0269051	0.0664863	0.0539323	0.0540012	0.0104502	0.0434257	1
M_paratuberculosis	0.134134	0.00859235	0.0612756	0.0500292	0.0294626	0.0896442	0.0231113	0.0408238	0.021251	0.0983568	0.019959	0.0218977	0.0618288	0.0309883	0.0778102	0.0524599	0.0574402	0.0847401	0.0149059	0.0212895	1
M_penetrans	0.0471151	0.00717652	0.0562378	0.060324	0.0534467	0.0481561	0.0109785	0.0897266	0.0952862	0.0895983	0.0170889	0.0875414	0.0256559	0.0293598	0.0238605	0.0847302	0.06137	0.0582369	0.00957791	0.0445326	1
M_pneumoniae	0.0667532	0.00749211	0.0497374	0.0567706	0.0559655	0.0552105	0.0180753	0.0662484	0.0855961	0.103467	0.0158811	0.0621102	0.0349117	0.0537254	0.03487	0.0646674	0.0596115	0.0647925	0.0118263	0.0322878	1
M_pulmonis	0.0469327	0.00301619	0.0535122	0.0689429	0.0610579	0.0449797	0.0141217	0.094842	0.110003	0.0957147	0.0159744	0.076177	0.0270799	0.0367691	0.0282815	0.0760038	0.0466696	0.0530136	0.00948143	0.0374271	1
M_succiniciproducens	0.0862063	0.0105212	0.0501786	0.0619048	0.0451331	0.0677614	0.019897	0.0702413	0.0610414	0.104884	0.0252812	0.0486392	0.0376557	0.0449107	0.0455459	0.0575745	0.0521831	0.0671233	0.0114414	0.0318762	1
M_synoviae	0.0585784	0.00400666	0.0528262	0.0630331	0.0590898	0.0449143	0.0122905	0.0787047	0.103049	0.101692	0.0163056	0.0789879	0.02699	0.0343187	0.0270534	0.0731976	0.053363	0.0606916	0.00915869	0.0417487	1
M_thermoautotrophicum	0.0733938	0.0120469	0.0591314	0.0813799	0.0364994	0.0797922	0.0187506	0.0770768	0.0455847	0.0942836	0.030601	0.0330874	0.0430009	0.018972	0.0679724	0.0614214	0.0496225	0.0767218	0.00840591	0.0322554	1
M_tuberculosis	0.132592	0.008861	0.0580905	0.0466772	0.0296093	0.100019	0.0223156	0.0426517	0.0203474	0.0975539	0.0195991	0.0253705	0.058147	0.0309024	0.0730469	0.0548645	0.0592057	0.0847661	0.0146475	0.0207332	1
N_equitans	0.0518595	0.00810077	0.0497204	0.0788026	0.0443463	0.0530281	0.0134287	0.104551	0.108261	0.104227	0.0170466	0.0526187	0.0400483	0.0221698	0.0390118	0.0462147	0.0410584	0.0594189	0.00962586	0.0564611	1
N_europaea	0.0927926	0.00958828	0.0535457	0.0600412	0.0392829	0.0720471	0.0249468	0.0641756	0.0405946	0.107053	0.0244452	0.035605	0.0459301	0.0430791	0.0636355	0.0601377	0.0546054	0.0671334	0.0132276	0.0281334	1
N_farcinica	0.141608	0.00751443	0.061099	0.0556462	0.0282444	0.0892171	0.0223746	0.0373095	0.0181383	0.101421	0.0183155	0.0179011	0.0620402	0.0269902	0.0822088	0.0466187	0.0614598	0.0869014	0.0146867	0.020305	1
N_gonorrhoeae	0.102726	0.0111237	0.0524214	0.0618331	0.0420016	0.0791641	0.0217506	0.0574279	0.0560795	0.0976455	0.0251099	0.0396037	0.0435282	0.0385595	0.0577844	0.0540074	0.0503691	0.0680116	0.0115846	0.0292684	1
N_meningitidis	0.101412	0.0105225	0.0526693	0.0615837	0.0410535	0.0776687	0.0220319	0.0585905	0.0564143	0.098616	0.0245514	0.0411685	0.0418224	0.0400426	0.0548198	0.055472	0.0522694	0.067831	0.0117737	0.0296866	1
N_oceani	0.0947433	0.0099286	0.0470248	0.0660011	0.0395098	0.0761671	0.024182	0.0586815	0.041731	0.113005	0.0216334	0.0318556	0.0496573	0.0447145	0.0657258	0.0564776	0.0496379	0.0657852	0.0148274	0.0287105	0.999999
N_pharaonis	0.114953	0.00769978	0.0877248	0.0884867	0.0323678	0.0842815	0.0196804	0.0415722	0.0186444	0.0877965	0.017255	0.0218829	0.0462282	0.0255259	0.0637688	0.0523286	0.0636394	0.0893472	0.0104875	0.0263301	1
N_winogradskyi	0.122039	0.00835269	0.0587578	0.0548909	0.0365817	0.0820182	0.0206231	0.0532232	0.035691	0.0956447	0.0236793	0.0277095	0.0529537	0.0312052	0.0786828	0.0576225	0.0534862	0.0724307	0.0127476	0.0216598	1
O_iheyensis	0.0649944	0.00604928	0.0547432	0.0765947	0.0445383	0.0669607	0.0213995	0.0853306	0.064166	0.0941765	0.0281258	0.0480886	0.0350929	0.0404179	0.0376056	0.0620818	0.0549427	0.0683148	0.010144	0.0362328	1
O_yellows	0.0450541	0.010362	0.0459336	0.0603489	0.0568704	0.0424157	0.020493	0.0884574	0.107982	0.108459	0.0186063	0.0708681	0.0326827	0.0586932	0.0263888	0.0544629	0.0588455	0.0468966	0.00636752	0.0398117	0.999999
P_abyssi	0.0666633	0.00551139	0.0461273	0.0884641	0.0435422	0.0726031	0.0150154	0.0849778	0.0780514	0.10246	0.0239872	0.0334355	0.0425167	0.0166955	0.0573207	0.0496044	0.0419789	0.0808516	0.0118146	0.0383794	1
P_acnes	0.110414	0.0109231	0.0621385	0.052436	0.029088	0.0851672	0.0253055	0.0497873	0.0292654	0.0932196	0.0247183	0.0253949	0.0530127	0.0305595	0.0682938	0.0620952	0.0632776	0.0885621	0.0163269	0.0200148	1
P_aerophilum	0.0988616	0.0087133	0.0429466	0.0699491	0.0363387	0.0767601	0.0151151	0.0629351	0.0567731	0.105677	0.0192557	0.0260452	0.0498873	0.0208252	0.065465	0.0493514	0.0440688	0.0932049	0.0147395	0.0430871	1
P_aeruginosa	0.116552	0.0100239	0.0532315	0.0608725	0.035573	0.0844995	0.0216887	0.0417295	0.028675	0.124589	0.0205764	0.0264188	0.0507894	0.0425701	0.0762161	0.0552355	0.0416842	0.0688261	0.0148683	0.0253815	1
P_arcticum	0.0937551	0.00885167	0.0608754	0.0555094	0.0363327	0.0663974	0.022461	0.0676779	0.0511984	0.0989084	0.0278653	0.0455303	0.0398013	0.0471257	0.0444413	0.0649028	0.0597409	0.0669604	0.0114014	0.0302633	1
P_fluorescens	0.111783	0.0104159	0.0514948	0.0546607	0.0359797	0.080732	0.0229599	0.0461206	0.0319274	0.122062	0.022006	0.0295774	0.0503166	0.0508413	0.0648083	0.0600181	0.0457656	0.0683331	0.0147791	0.0254182	1
P_furiosus	0.0657869	0.00591358	0.0438464	0.0892422	0.0441182	0.0715291	0.0151198	0.08726	0.080969	0.101036	0.0224772	0.0348167	0.0429081	0.0174586	0.0531426	0.0492579	0.0441805	0.0786822	0.0121959	0.0400587	1
P_gingivalis	0.0778956	0.0116915	0.0541123	0.0671705	0.0444851	0.0694674	0.0211115	0.0676799	0.0562098	0.0978223	0.0277031	0.0403185	0.040967	0.032879	0.0603796	0.0641397	0.0528167	0.0639008	0.0102837	0.038966	1
P_haloplanktis	0.0895219	0.00996101	0.0538464	0.0569393	0.0430157	0.0642347	0.0220054	0.0675613	0.0584754	0.105043	0.0237368	0.0499905	0.0366401	0.0482358	0.0397769	0.0662867	0.0555599	0.0663996	0.0110072	0.0317622	1
P_horikoshii	0.0637599	0.00627268	0.0426838	0.0830145	0.0460577	0.0697352	0.0149108	0.0878721	0.077481	0.103559	0.0239203	0.0353674	0.0450845	0.0163083	0.0545903	0.058538	0.0451197	0.075545	0.0117481	0.0384316	1
P_kodakaraensis	0.0741866	0.00531461	0.0473297	0.0882611	0.0432963	0.0758363	0.0159234	0.0696137	0.0686854	0.104718	0.0233692	0.0321386	0.0438828	0.0182271	0.0583996	0.0504661	0.046152	0.0829183	0.0129643	0.0383173	1
P_luminescens	0.0799154	0.0109373	0.0523949	0.0590773	0.0392218	0.0684186	0.0235256	0.069379	0.0515734	0.105367	0.024353	0.0468353	0.0420925	0.0470946	0.0508382	0.0649697	0.0541901	0.0638081	0.0134331	0.0325754	1
P_marinus	0.0690401	0.0122073	0.0493946	0.0643329	0.040675	0.0687905	0.0181494	0.0781797	0.0660343	0.115237	0.0194849	0.0497623	0.0425177	0.0366627	0.0493017	0.0771829	0.04695	0.0570244	0.0146074	0.024465	1
P_multocida	0.0857582	0.0108931	0.0490543	0.0609959	0.044275	0.0654951	0.0237289	0.0685565	0.0592136	0.109225	0.0242096	0.0432341	0.0385955	0.0509759	0.0444787	0.0566629	0.0529709	0.0676848	0.0117124	0.0322795	1
P_profundum	0.0840099	0.0114157	0.0552892	0.0595552	0.0410345	0.0668908	0.022639	0.0673104	0.0540406	0.102774	0.027642	0.0450083	0.0383478	0.044466	0.0450119	0.0665633	0.0563373	0.0683224	0.0126655	0.0306763	1
P_putida	0.111894	0.0103948	0.0532164	0.0564174	0.0357064	0.0807675	0.0236028	0.04561	0.0335788	0.117375	0.0233541	0.0297007	0.0490726	0.0469829	0.0660689	0.0562173	0.0478528	0.0723974	0.0144369	0.0253539	1
P_syringae	0.10695	0.00953932	0.0554924	0.056773	0.0363027	0.0773696	0.0226464	0.0497543	0.0355527	0.114386	0.0239033	0.0316827	0.0478951	0.0454146	0.0629961	0.0621063	0.0507676	0.0712255	0.0137217	0.0255211	1
P_torridus	0.0561232	0.00617885	0.0586545	0.0566239	0.0485715	0.0652026	0.0148785	0.110784	0.0689965	0.0862281	0.0306205	0.0661744	0.034877	0.0146387	0.0442259	0.0743945	0.0437357	0.0573135	0.00733951	0.0544384	1
P_ubique	0.0571713	0.00957016	0.054026	0.0602949	0.0521869	0.0631568	0.0156517	0.0953294	0.102304	0.0939345	0.0222423	0.0652504	0.0319061	0.0263071	0.031169	0.0691976	0.0511257	0.056619	0.00906116	0.0334956	1
R_baltica	0.0927011	0.0126744	0.0623607	0.0601401	0.0369993	0.0748771	0.0230553	0.0494899	0.0340786	0.0933497	0.0243113	0.0337259	0.0533367	0.0402992	0.0693587	0.0737633	0.0585588	0.0705244	0.0154449	0.0209507	1
R_conorii	0.0646391	0.0103752	0.0495385	0.0616302	0.0472686	0.0547232	0.0183745	0.0997336	0.0836879	0.101029	0.022623	0.0644183	0.0331071	0.0320737	0.0341287	0.0674655	0.0528036	0.0566663	0.00760183	0.0381122	1
R_eutropha	0.129074	0.00987944	0.0528452	0.0518104	0.034744	0.0849598	0.0227461	0.045096	0.029753	0.102533	0.0261609	0.0265795	0.0528831	0.0377909	0.0711209	0.0541426	0.0531263	0.0773068	0.0137626	0.0236852	1
R_felis	0.0637747	0.00976394	0.0505295	0.0650843	0.0463971	0.0549793	0.0177186	0.0984754	0.0851142	0.100503	0.0209464	0.0666899	0.0327351	0.0322828	0.0334124	0.0679782	0.0527651	0.0549154	0.00774627	0.038189	1
R_loti	0.12331	0.00866672	0.0567837	0.0537607	0.0384187	0.0862278	0.0206702	0.0538721	0.0369141	0.098436	0.024923	0.0271896	0.0506292	0.0311949	0.0697341	0.0569581	0.0530144	0.0734748	0.0136314	0.0221909	1
R_meliloti	0.121161	0.00866519	0.0548704	0.0603327	0.0391515	0.0853925	0.020507	0.0547741	0.034196	0.100152	0.0251951	0.0267629	0.0495939	0.0290132	0.0716787	0.0566987	0.0515854	0.0745285	0.0129828	0.0227584	1
R_palustris	0.128072	0.00851083	0.056515	0.0522001	0.0363972	0.0836425	0.0197714	0.0526352	0.0351468	0.100578	0.0234143	0.0258087	0.0539256	0.0328214	0.0700452	0.0558962	0.054654	0.0749397	0.0127947	0.022231	1
R_prowazekii	0.0605148	0.0109613	0.0483753	0.0578541	0.0487943	0.0542445	0.0191009	0.108761	0.0837517	0.10098	0.0216577	0.0664664	0.0314982	0.0314445	0.0339082	0.0675621	0.0521461	0.0559562	0.0071691	0.0388535	1
R_solanacearum	0.134116	0.00935649	0.0540466	0.0490108	0.0336838	0.0840569	0.0232346	0.0436075	0.028446	0.103072	0.0233464	0.0269147	0.0538427	0.0389494	0.0727872	0.0531083	0.0556193	0.0750318	0.0141391	0.0236309	1
R_sphaeroides	0.136783	0.00863765	0.0535359	0.0630649	0.034848	0.0899556	0.0197078	0.0451504	0.0244549	0.108358	0.0257795	0.0201798	0.0564272	0.0286164	0.0797792	0.0482146	0.0510977	0.0723195	0.0139507	0.0191394	1
R_typhi	0.060805	0.0110219	0.0484426	0.0580343	0.0483207	0.0538227	0.0191871	0.109025	0.0836876	0.100742	0.0215384	0.0671422	0.0309975	0.0318972	0.0339654	0.0673572	0.0522098	0.0558192	0.00708628	0.0388975	1
S_acidocaldarius	0.0557066	0.0058127	0.048588	0.0680998	0.0428101	0.0671136	0.0128665	0.0909976	0.0746628	0.102447	0.0218515	0.0482223	0.0392801	0.0227743	0.0457513	0.0699883	0.0488935	0.0779649	0.00988413	0.0462847	1
S_agalactiae	0.0694029	0.00568552	0.0561784	0.0652917	0.0460051	0.0628312	0.0200007	0.0788977	0.0732106	0.100171	0.0252967	0.0492642	0.0318847	0.0404137	0.0386463	0.0658874	0.0574638	0.066957	0.00833919	0.0381723	1
S_aureus	0.0643811	0.00633447	0.0586829	0.0650781	0.0449866	0.0605389	0.0230393	0.0861968	0.0753684	0.0911555	0.0265705	0.0567947	0.0321318	0.0415342	0.0346228	0.0611235	0.0579821	0.066996	0.00745088	0.0390316	1
S_avermitilis	0.134437	0.00808435	0.0593868	0.0560694	0.027277	0.0949048	0.023494	0.031368	0.0230223	0.102147	0.0172067	0.0181014	0.0609796	0.0285238	0.0799576	0.0526366	0.0623732	0.0834456	0.0154139	0.0211717	1
S_choleraesuis	0.097438	0.011803	0.0518782	0.0557369	0.0387777	0.0732966	0.0229024	0.0595577	0.0433254	0.106313	0.0280381	0.0380156	0.0446829	0.0436465	0.0570593	0.0584833	0.0550143	0.0701985	0.0150562	0.0287768	1
S_coelicolor	0.137417	0.00778675	0.0614387	0.0569622	0.0264232	0.0962222	0.0234645	0.0286758	0.0205502	0.102185	0.0169768	0.0169928	0.0620354	0.0265035	0.0836212	0.0498512	0.0617742	0.0853691	0.0152061	0.0205441	1
S_elongatus	0.0976827	0.0113292	0.0445663	0.0585798	0.0352538	0.0715284	0.0220247	0.0554566	0.0309787	0.120217	0.0191937	0.0291126	0.0577824	0.0579006	0.0660339	0.0517685	0.0550306	0.0700921	0.0169029	0.0285659	1
S_epidermidis	0.058666	0.00631336	0.0570827	0.0665669	0.0445872	0.0599205	0.0247962	0.0884675	0.0764546	0.0922055	0.0261735	0.0589045	0.0314454	0.0421544	0.0358467	0.0633791	0.0562544	0.0646322	0.00719954	0.0389498	1
S_flexneri	0.0954176	0.0116893	0.0511543	0.058616	0.0383221	0.0734223	0.0227844	0.0589428	0.0444835	0.107126	0.0285246	0.0383081	0.0442301	0.0444136	0.0571567	0.057522	0.0533363	0.0709887	0.0152484	0.0283131	1
S_haemolyticus	0.0610016	0.00623701	0.0594208	0.067374	0.0447859	0.0606127	0.022969	0.0857147	0.0748335	0.0911819	0.0264187	0.057917	0.0319602	0.0395019	0.0360138	0.0636549	0.0576953	0.0656738	0.00777005	0.039263	1
S_mutans	0.0747107	0.00572688	0.0566442	0.0638833	0.047611	0.0626479	0.0195683	0.0774582	0.0740394	0.101328	0.0242571	0.0485193	0.0315549	0.040775	0.0390553	0.0628434	0.0562324	0.0659543	0.00871663	0.0384739	1
S_oneidensis	0.094549	0.0108929	0.0532541	0.0573589	0.0398733	0.0682796	0.0229866	0.0608005	0.0508188	0.109074	0.0259659	0.0412394	0.0406989	0.0492282	0.0459205	0.0647254	0.054019	0.0674569	0.0125339	0.0303245	1
S_paratyphi	0.0978228	0.0116111	0.0520141	0.0558768	0.0387405	0.073781	0.0231073	0.0595337	0.0428623	0.107412	0.0278758	0.0378259	0.0447745	0.0439252	0.0566646	0.0575649	0.0543426	0.0706264	0.015126	0.0285129	1
S_pneumoniae	0.073262	0.00604358	0.0550172	0.0725246	0.0465657	0.065885	0.0192836	0.0728601	0.068671	0.102404	0.025007	0.0441442	0.0331043	0.0407009	0.0409734	0.0621267	0.0543394	0.0695769	0.00928078	0.03823	1
S_pomeroyi	0.125232	0.00949962	0.058979	0.0574965	0.0366268	0.0894417	0.0213561	0.0498302	0.0284106	0.103247	0.0281532	0.0250926	0.0521228	0.0328006	0.0700056	0.0500985	0.0527493	0.0721357	0.0142768	0.0224448	0.999999
S_pyogenes	0.0782117	0.0063365	0.0578094	0.0638371	0.044068	0.0646218	0.0205655	0.0740955	0.0703523	0.101745	0.0255811	0.0436989	0.0335376	0.0430113	0.0396624	0.0618615	0.0587496	0.0670714	0.00843831	0.0367447	1
S_saprophyticus	0.0651289	0.00614943	0.0575729	0.0679764	0.045449	0.0628091	0.023184	0.0877939	0.0708912	0.0931892	0.0272459	0.0542595	0.0321824	0.0407391	0.033966	0.0614413	0.056522	0.0673627	0.0076936	0.0384436	1
S_solfataricus	0.0562048	0.00619277	0.046944	0.0680625	0.0443326	0.064393	0.0129363	0.0949932	0.0769259	0.103569	0.0220038	0.0497704	0.0381277	0.021023	0.0468353	0.0671675	0.0473438	0.0744727	0.0104904	0.0482111	1
S_sonnei	0.095377	0.0114985	0.0517852	0.0584424	0.0381942	0.0734754	0.0229152	0.0583574	0.0442175	0.106555	0.0285489	0.0384575	0.0446327	0.0448968	0.0568444	0.0577301	0.0535706	0.0709289	0.0153087	0.0282633	1
S_thermophilum	0.121209	0.00871175	0.0486473	0.0660932	0.031088	0.0899866	0.0197338	0.0439514	0.0249063	0.109734	0.0225755	0.0206941	0.0580907	0.0341163	0.0832188	0.04304	0.049672	0.0849166	0.0144948	0.0251193	0.999999
S_thermophilus	0.0747843	0.00564241	0.0586641	0.0686839	0.0460902	0.0659335	0.0189273	0.0743306	0.0688147	0.0996331	0.0254334	0.0459223	0.0325044	0.0372962	0.0412374	0.0623959	0.0566924	0.0714713	0.00831858	0.0372242	1
S_tokodaii	0.0556417	0.0065349	0.0463252	0.0702944	0.0453826	0.062875	0.0130315	0.0993319	0.0800387	0.10304	0.0213526	0.0488204	0.0392992	0.0208549	0.0414379	0.0668672	0.0477088	0.0720952	0.0101509	0.0489167	1
S_typhi	0.0974954	0.0115766	0.0521536	0.0560724	0.0385904	0.0735544	0.0229993	0.0591553	0.0430107	0.107365	0.0278138	0.0377544	0.0447699	0.043767	0.0570401	0.0578607	0.0546684	0.0704754	0.0152925	0.0285847	1
S_typhimurium	0.0977935	0.0115573	0.0521355	0.0559579	0.0386684	0.0737222	0.0229428	0.0593386	0.0430734	0.10656	0.027726	0.0381112	0.0446746	0.0438666	0.0565207	0.0581776	0.054954	0.0701999	0.0152452	0.0287743	1
T_acidophilum	0.0695981	0.00601018	0.0575049	0.0598348	0.0470158	0.0725149	0.0164574	0.0902167	0.0564083	0.0838403	0.031955	0.0425147	0.0396354	0.0215696	0.0549918	0.0756811	0.047788	0.0715662	0.00853869	0.0463583	1
T_denitrificans	0.130094	0.00893056	0.0558755	0.0573559	0.0356093	0.0810895	0.0232707	0.0435716	0.033136	0.109707	0.0230303	0.0253839	0.0513404	0.0341893	0.0742823	0.0496587	0.0493669	0.0763005	0.0135116	0.024296	1
T_denticola	0.0697824	0.0115534	0.0530023	0.0716211	0.0535569	0.063062	0.01455	0.0851707	0.0861954	0.0955905	0.0234368	0.051262	0.0340685	0.0272185	0.0375433	0.0678024	0.0500103	0.0567446	0.00882426	0.0390046	1
T_fusca	0.125856	0.0081201	0.058039	0.063343	0.0282038	0.0839093	0.0233378	0.0387691	0.019941	0.10392	0.0174579	0.0194865	0.0614174	0.0300042	0.0821566	0.0523272	0.0600317	0.0868837	0.0150001	0.0217957	1
T_maritima	0.0584875	0.00708487	0.0496627	0.0892447	0.0519466	0.0690814	0.0158513	0.0718474	0.0761731	0.100384	0.0240155	0.036097	0.0399337	0.0201307	0.0553629	0.056516	0.0452598	0.0860995	0.0110228	0.0357984	1
T_pallidum	0.101251	0.0191078	0.045281	0.0598092	0.0445258	0.0695777	0.0275633	0.0490825	0.0397975	0.101537	0.0209214	0.024803	0.0420286	0.0384502	0.0743289	0.0662281	0.0529985	0.082607	0.00976559	0.0303351	0.999999
T_tengcongensis	0.0652792	0.00760574	0.0494786	0.0837156	0.0440115	0.0687153	0.0142983	0.0896065	0.0878418	0.0954869	0.0254373	0.0434998	0.035772	0.0233578	0.0431993	0.0527285	0.0461946	0.0756677	0.00788257	0.040221	1
T_thermophilus	0.115731	0.00399911	0.0356505	0.0858805	0.0379496	0.0932211	0.0188138	0.0258729	0.0357313	0.146017	0.0153239	0.0154902	0.0657007	0.0246761	0.0856004	0.0342321	0.0373984	0.0803506	0.0137228	0.0286378	1
T_volcanium	0.0636079	0.00623798	0.0548363	0.0635527	0.0473834	0.0696051	0.0152481	0.0922421	0.0689955	0.087166	0.0280135	0.0475734	0.0376554	0.020925	0.0467406	0.0752577	0.0479975	0.0710674	0.00834086	0.0475535	1
T_whipplei	0.0834753	0.012729	0.0529972	0.0502122	0.0420108	0.0733968	0.0206457	0.0674765	0.0474655	0.102486	0.0194186	0.035879	0.0459384	0.0309628	0.0623757	0.0794478	0.0557208	0.0794016	0.00999781	0.0279623	1
U_parvum	0.049008	0.00664418	0.0568071	0.057558	0.0516033	0.041323	0.0173328	0.103242	0.0994827	0.100054	0.0168498	0.0907087	0.026546	0.0383501	0.027679	0.0598767	0.0501937	0.0536146	0.00872131	0.0444058	1
V_cholerae	0.0916517	0.0104889	0.0502184	0.0620352	0.0407187	0.0669605	0.0239732	0.0604449	0.0492006	0.108525	0.0272154	0.0389967	0.0402076	0.0518114	0.0493548	0.0632089	0.0518971	0.0703205	0.0131872	0.0295827	0.999999
V_fischeri	0.079826	0.0101101	0.054841	0.0657128	0.0424217	0.0655204	0.0216217	0.0702778	0.0587313	0.101962	0.0270101	0.0474154	0.0370317	0.0425296	0.0404518	0.0682389	0.0557286	0.0672548	0.011877	0.0314378	1
V_parahaemolyticus	0.0856443	0.0104482	0.0550221	0.0654194	0.0420082	0.0677557	0.0224164	0.0617964	0.0538456	0.101873	0.0273883	0.0426454	0.0389219	0.0453373	0.0447544	0.0658728	0.0540689	0.0719595	0.0124022	0.0304203	1
V_vulnificus	0.0894328	0.0101143	0.053323	0.0647086	0.0408779	0.0676969	0.0235214	0.0608186	0.0510324	0.104551	0.0267318	0.0405797	0.0386537	0.0494932	0.0465112	0.0648221	0.0528109	0.0709848	0.0127593	0.0305768	1
W_glossinidia	0.0363336	0.0127039	0.0399392	0.0509393	0.055798	0.0517416	0.0162302	0.132487	0.116648	0.0946178	0.0202073	0.0848757	0.0283002	0.0227481	0.0311282	0.0767631	0.0369675	0.0420094	0.00845934	0.0411031	1
W_pipientis	0.0612948	0.0133499	0.0520518	0.0689973	0.0447315	0.0591315	0.0194728	0.087772	0.0834123	0.0969307	0.0220874	0.0570614	0.0317306	0.0319171	0.0395293	0.0753578	0.0472077	0.0653807	0.00821095	0.0343723	1
W_succinogenes	0.0790077	0.00943432	0.043348	0.0827334	0.0480782	0.0711113	0.020743	0.0710364	0.067355	0.115485	0.0247087	0.0342608	0.0373383	0.0318804	0.0500901	0.0694327	0.0423711	0.0587692	0.00977066	0.0330454	1
X_axonopodis	0.130866	0.00903203	0.0571826	0.0475573	0.0321796	0.0833894	0.0230861	0.0403598	0.0264527	0.10774	0.0211233	0.0267988	0.0532014	0.0453632	0.0750722	0.0561797	0.0520121	0.0725214	0.0157972	0.024085	1
X_campestris	0.131234	0.00874023	0.057089	0.0482788	0.0325893	0.0827117	0.0230197	0.0402847	0.0267181	0.108243	0.0212766	0.0261417	0.0537273	0.0452594	0.0738232	0.0550236	0.0528176	0.0731172	0.0159084	0.023996	1
X_fastidiosa	0.10234	0.0119027	0.0529905	0.050709	0.03471	0.075853	0.0274349	0.0533645	0.0356154	0.107138	0.0240409	0.0335827	0.0492736	0.0421506	0.0669367	0.059819	0.0579666	0.0733522	0.0146416	0.0261785	1
X_oryzae	0.126914	0.0116935	0.0547537	0.0469946	0.0309916	0.0813853	0.0268729	0.039173	0.0283863	0.10552	0.0223007	0.0254232	0.0542539	0.0463526	0.0815136	0.0561458	0.0510648	0.0719706	0.0159912	0.0222979	0.999999
Y_pestis	0.091833	0.0106341	0.0513822	0.0547692	0.0381041	0.0722469	0.0227183	0.0624079	0.0435331	0.109514	0.0268403	0.0410188	0.0437008	0.0485388	0.0538262	0.0629958	0.0541925	0.0686012	0.0135796	0.0295635	1
Y_pseudotuberculosis	0.0928093	0.0101714	0.0518724	0.0546323	0.0379218	0.0725695	0.0225068	0.0623974	0.0435523	0.109197	0.0260528	0.0415132	0.0436507	0.0488481	0.053227	0.0627548	0.0547732	0.0686525	0.0135803	0.029317	1
Z_mobilis	0.101046	0.00867929	0.0567831	0.0563521	0.0396741	0.074145	0.0233555	0.0654441	0.0513619	0.0995872	0.0245286	0.0379386	0.0474266	0.0379835	0.057274	0.0671247	0.0502221	0.06178	0.0126778	0.0266153	0.999999
Avg Prokaryotes	0.0868385	0.00956485	0.0532207	0.063441	0.0422601	0.0708214	0.0201986	0.0694393	0.0585327	0.101527	0.023507	0.0428997	0.0419668	0.0354297	0.0524581	0.0618606	0.0527298	0.0696526	0.0114141	0.0322381
Stdev Prokaryotes	0.0272438	0.0029477	0.00646982	0.0105537	0.00765922	0.0121401	0.00365871	0.0207512	0.0246792	0.0078608	0.00356974	0.0165702	0.0094843	0.00917898	0.0160885	0.00889033	0.00586333	0.00973874	0.00268079	0.00767384

## Sheet: repeats
Supplementary Material for Fankhauser et al.
Table 2. Amino acid frequencies in repeats (P < 1e-10)
Organism	A	C	D	E	F	G	H	I	K	L	M	N	P	Q	R	S	T	V	W	Y	Checksum
A_gossypii	0.142195	0	0.0401855	0.0710974	0.0170015	0.0695518	0.0015456	0.00927357	0.0432767	0.15456	0.00309119	0.015456	0.0880989	0.072643	0.0370943	0.156105	0.0448223	0.0216383	0	0.0123648	1
A_thaliana	0.0528562	0.0151295	0.0472311	0.0911648	0.0291921	0.083988	0.0163903	0.0287072	0.0604209	0.090098	0.011832	0.0348172	0.0976627	0.0368538	0.0462613	0.135292	0.0424789	0.047716	0.00688585	0.0250218	1
B_rerio	0.0452997	0.0326975	0.0415531	0.11342	0.0156676	0.0940055	0.030654	0.0160082	0.0619891	0.0735695	0.0122616	0.0197548	0.0929836	0.0456403	0.0534741	0.141349	0.0483651	0.0388283	0.00408719	0.0183924	1
C_briggsae	0.064178	0.023012	0.0317054	0.0695474	0.0317054	0.149834	0.011506	0.0227563	0.0654564	0.0600869	0.011506	0.0311941	0.11864	0.0626438	0.0450013	0.0833546	0.0598312	0.0276144	0.00536947	0.0250575	1
C_elegans	0.063631	0.0280332	0.0357461	0.0645209	0.0289232	0.130228	0.0149807	0.0296648	0.0701572	0.0630377	0.0126075	0.0305547	0.0950756	0.0562148	0.0418274	0.0974488	0.0759419	0.0330762	0.00504301	0.0232869	1
C_glabrata	0.0561471	0.000968054	0.0590513	0.0648596	0.0203291	0.090029	0.0106486	0.0280736	0.0580833	0.0726041	0.0106486	0.0454985	0.053243	0.0600194	0.017425	0.208132	0.0880929	0.0367861	0.00484027	0.0145208	1
C_neoformans	0.101655	0.00661939	0.0283688	0.0775414	0.00661939	0.091253	0.000472813	0.00567376	0.0231678	0.0817967	0.00945626	0.00283688	0.127187	0.0458629	0.0359338	0.316785	0.0198582	0.0137116	0.00189125	0.00330969	1
Cryptosporidium_hominis	0.0290698	0.0139535	0.0383721	0.0802326	0.00930233	0.0686046	0.00348837	0.0430233	0.0604651	0.0790698	0.00581395	0.094186	0.0569767	0.0372093	0.0337209	0.234884	0.0744186	0.0232558	0.00348837	0.0104651	1
D_discoideum	0.0147101	0.0119219	0.0176906	0.0374002	0.0124027	0.0304778	0.00605711	0.0233631	0.0383617	0.0233631	0.00374964	0.502548	0.0328815	0.0798962	0.0088453	0.0919142	0.0444188	0.0121142	0.00105759	0.00682627	1
D_hansenii	0.0335052	0.00257732	0.0687285	0.0833333	0.0189003	0.101375	0.0111684	0.0223368	0.0764605	0.0919244	0.00515464	0.0524055	0.056701	0.0730241	0.032646	0.17268	0.0541237	0.0223368	0.00343643	0.0171821	1
D_melanogaster	0.105428	0.0100905	0.0238344	0.0487126	0.0113083	0.102992	0.0116562	0.0140919	0.039318	0.0763744	0.00226166	0.0173974	0.0906402	0.152401	0.0299235	0.151879	0.0633264	0.026618	0.00417537	0.0175713	1
E_cuniculi	0.0384615	0.025641	0.0192308	0.179487	0.00641026	0.108974	0	0.00641026	0.0769231	0.121795	0.0192308	0	0.0576923	0.0512821	0.0192308	0.192308	0.0384615	0.0128205	0	0.025641	1
Entamoeba_histolytica	0.0275947	0.0222405	0.0411862	0.178748	0.0156507	0.0407743	0.0053542	0.074547	0.149506	0.0840198	0.0152389	0.0457166	0.0741351	0.0448929	0.0280066	0.0766063	0.0362438	0.0234761	0.00288303	0.0131796	1
G_gallus	0.0660377	0.0274443	0.0428816	0.120926	0.0137221	0.135506	0.0240137	0.0102916	0.0548885	0.0960549	0.0077187	0.0283019	0.0969125	0.0231561	0.0497427	0.109777	0.0300172	0.0265866	0.0102916	0.025729	1
G_zeae	0.0820611	0.014631	0.0496183	0.0731552	0.00826972	0.109415	0.0133588	0.0120865	0.0553435	0.0731552	0.00254453	0.0197201	0.129135	0.0451654	0.0343511	0.127226	0.0852417	0.0362595	0.00954198	0.0197201	1
Giardia_lamblia	0.1324	0.0566518	0.0286442	0.0451941	0.00381922	0.0585614	0.00891152	0.00891152	0.0184596	0.27944	0.0235519	0.0210057	0.0432845	0.0152769	0.0120942	0.120942	0.0795672	0.026098	0.00254615	0.0146404	1
H_sapiens	0.0591358	0.052789	0.0250214	0.101062	0.0158672	0.101733	0.0389967	0.0146466	0.0665812	0.088124	0.00555352	0.0125717	0.120347	0.0364946	0.041743	0.101611	0.0580373	0.0269132	0.00634688	0.026425	1
K_lactis	0.04474	0.00362757	0.0374849	0.0882709	0.0133011	0.0737606	0.00725514	0.0229746	0.0665054	0.113664	0.00362757	0.0326481	0.0471584	0.101572	0.0157195	0.201935	0.100363	0.0108827	0.00604595	0.00846433	1
L_major	0.621797	0.00388299	0.0103546	0.0409009	0.00414186	0.0352058	0.00854258	0.00207093	0.00957805	0.0553974	0.00491846	0.00310639	0.0331349	0.0225214	0.0217448	0.0843904	0.0258866	0.00621279	0.0015532	0.00465959	1
M_musculus	0.0568779	0.0456935	0.0229424	0.102667	0.0177803	0.100086	0.0348915	0.0156773	0.0649078	0.0954976	0.00602237	0.0163464	0.119109	0.044642	0.0401491	0.111175	0.0500908	0.0252366	0.00449288	0.0257146	1
P_falciparum	0.00533563	0.00499139	0.0624785	0.0655766	0.00636833	0.0170396	0.0111876	0.0483649	0.166954	0.0129088	0.00550775	0.490878	0.0108434	0.0172117	0.00998279	0.026506	0.0134251	0.0111876	0.000172117	0.0130809	1
P_yoelii	0.020876	0.00857409	0.0408201	0.0790308	0.020876	0.0259087	0.00969245	0.049767	0.224604	0.0255359	0.0083877	0.312768	0.0206897	0.0193849	0.016589	0.0525629	0.0244175	0.0266542	0.00130475	0.0115564	1
R_norvegicus	0.0685231	0.022932	0.032487	0.122577	0.016107	0.0971881	0.028392	0.017745	0.0540541	0.0969151	0.00518701	0.022932	0.11466	0.047502	0.047775	0.0958231	0.0546001	0.030303	0.00546001	0.018837	1
S_cerevisiae	0.059637	0.00172861	0.0250648	0.0630942	0.019879	0.0656871	0.00864304	0.0181504	0.0518583	0.0898876	0.00691443	0.0665514	0.039758	0.0518583	0.0216076	0.254105	0.108902	0.031115	0.00518583	0.0103717	0.999999
S_pombe	0.0415045	0.00648508	0.0168612	0.0674449	0.0194553	0.0466926	0.0129702	0.0194553	0.0324254	0.169909	0.0116732	0.0142672	0.0635538	0.0285344	0.0246433	0.30869	0.0674449	0.0350195	0.00389105	0.00907912	1
Theileria_annulata	0.0241758	0.00732601	0.0454212	0.0761905	0.0197802	0.0520147	0.00659341	0.0556777	0.0937729	0.130403	0.0175824	0.0930403	0.0681319	0.0424908	0.025641	0.0923077	0.0871795	0.0322344	0.0043956	0.025641	1
Theileria_parva	0.0204529	0.00876552	0.0525931	0.0657414	0.0168006	0.0379839	0.0109569	0.0299489	0.0715851	0.120526	0.00511322	0.107378	0.0861943	0.0686633	0.0241052	0.106647	0.0810811	0.0504018	0.00219138	0.0328707	1
Trypanosoma_brucei	0.110354	0.0191496	0.0460889	0.110678	0.0172022	0.0512821	0.0223953	0.0382993	0.0486855	0.142811	0.0152548	0.0253165	0.0616683	0.0428432	0.0564752	0.0736774	0.0441415	0.0418695	0.00486855	0.0269393	1
Y_lipolytica	0.0950283	0.00314663	0.0497168	0.0742605	0.0106986	0.0988043	0.0100692	0.0151038	0.061674	0.0516048	0.00755192	0.0258024	0.100692	0.0868471	0.0396476	0.15859	0.0711139	0.0232851	0.00629327	0.0100692	0.999999
Avg Eukaryotes	0.0787472	0.016576	0.0372884	0.0847185	0.0154304	0.0782399	0.0131308	0.0242449	0.0677746	0.0935908	0.00896421	0.0753448	0.0757652	0.0521637	0.0314276	0.140852	0.0576515	0.0269052	0.00405997	0.0171247
Stdev Eukaryotes	0.110043	0.015287	0.0142891	0.0342563	0.00711858	0.0345158	0.00991402	0.0167813	0.0442056	0.0511336	0.00536918	0.130429	0.0335106	0.0285719	0.013415	0.0715177	0.0246225	0.0108761	0.00255025	0.00785736
A_aeolicus	0.0266667	0	0.04	0.346667	0.04	0.04	0.0133333	0	0.253333	0.12	0.0133333	0.0133333	0	0	0.0266667	0.0133333	0.0133333	0.0266667	0	0.0133333	1
A_fulgidus	0.0491803	0	0.0409836	0.0737705	0.0737705	0.0983607	0.0245902	0.0819672	0.0327869	0.122951	0	0.00819672	0.057377	0.057377	0.00819672	0.155738	0.0655738	0.0327869	0	0.0163934	1
A_marginale	0.227586	0.0344828	0.0758621	0.0689655	0.00689655	0.0551724	0.00689655	0.0206897	0.0344828	0.0965517	0	0.00689655	0.0275862	0.0551724	0.0275862	0.124138	0.0137931	0.0758621	0.0206897	0.0206897	1
A_pernix	0.214765	0.0134228	0.0201342	0.0805369	0.0268456	0.0402685	0	0.0469799	0.0134228	0.214765	0.00671141	0.0134228	0.00671141	0.0134228	0.033557	0.201342	0.0134228	0.0201342	0.00671141	0.0134228	0.999999
A_tumefaciens	0.57485	0	0.0239521	0.0508982	0	0.0808383	0	0.00598802	0.00598802	0.155689	0	0	0.0359281	0.011976	0.0179641	0.011976	0.00299401	0.00299401	0.00598802	0.011976	1
A_variabilis	0.10737	0.00545951	0.0500455	0.0536852	0.0236579	0.078253	0.00727934	0.0464058	0.0373066	0.128298	0.00363967	0.0627844	0.0609645	0.0464058	0.0482257	0.0937216	0.0718835	0.044586	0.0127389	0.0172884	0.999999
B_abortus	0.444444	0	0.037037	0.0277778	0.00925926	0.0740741	0	0.00925926	0.00925926	0.231481	0.0185185	0.037037	0.00925926	0	0	0.00925926	0.0648148	0.0185185	0	0	0.999999
B_anthracis	0.0904812	0.00784519	0.0439331	0.123431	0.0162134	0.108787	0.0156904	0.0350418	0.112971	0.0507322	0.00784519	0.0653766	0.0554393	0.083159	0.0083682	0.0298117	0.083682	0.0439331	0.000523013	0.0167364	1
B_aphidicola	0	0	0	0.0235294	0.0352941	0	0	0.276471	0.494118	0.0705882	0	0.1	0	0	0	0	0	0	0	0	1
B_bacteriovorus	0.156	0.012	0.072	0.028	0.008	0.212	0.004	0.02	0.072	0.052	0.012	0.032	0.056	0.032	0.028	0.012	0.144	0.02	0.02	0.008	1
B_bronchiseptica	0.59871	0	0.0180645	0.0141935	0.00258065	0.0632258	0.00258065	0.00516129	0.0141935	0.197419	0.00516129	0.00258065	0.0206452	0.00645161	0.0129032	0.00774194	0.0129032	0.0103226	0.00129032	0.00387097	1
B_burgdorferi	0.0131926	0	0.0976253	0.0976253	0.00791557	0.0105541	0	0.116095	0.189974	0.129288	0	0.129288	0.00791557	0.0343008	0.0105541	0.0527704	0.0474934	0.0527704	0	0.00263852	1
B_cereus	0.0985916	0.0133803	0.0422535	0.13662	0.0084507	0.126056	0.015493	0.0274648	0.115493	0.05	0.00633803	0.0591549	0.0542254	0.0661972	0.0183099	0.0239437	0.0816901	0.0443662	0.00422535	0.00774648	1
B_clausii	0.10084	0.00420168	0.0294118	0.10084	0.0378151	0.121849	0.0210084	0.0252101	0.0420168	0.142857	0.012605	0.0462185	0.0378151	0.0798319	0.0378151	0.0462185	0.0588235	0.0252101	0	0.0294118	0.999999
B_floridanus	0.03125	0	0.03125	0.03125	0	0	0.03125	0.28125	0.09375	0.0625	0	0.1875	0	0.125	0.03125	0.0625	0.03125	0	0	0	1
B_fragilis	0.0530973	0.00442478	0.0929204	0.0663717	0.0353982	0.168142	0.00442478	0.0442478	0.079646	0.106195	0.00884956	0.0353982	0.039823	0.00884956	0.0707965	0.0707965	0.0221239	0.0530973	0.00442478	0.0309735	1
B_garinii	0.020202	0	0.040404	0.10101	0.030303	0.020202	0	0.121212	0.20202	0.111111	0	0.121212	0.050505	0.0606061	0.030303	0.0606061	0.020202	0	0	0.010101	0.999999
B_halodurans	0.0717703	0	0.076555	0.138756	0.0334928	0.076555	0.0478469	0.0526316	0.0478469	0.114833	0.00478469	0.0334928	0.0382775	0.062201	0.0239234	0.0478469	0.0526316	0.0430622	0.0191388	0.0143541	1
B_henselae	0.08	0.00444444	0.0266667	0.0666667	0.0266667	0.08	0.0577778	0.0355556	0.0311111	0.137778	0	0.0622222	0.08	0.0355556	0.0177778	0.124444	0.0888889	0.0266667	0	0.0177778	1
B_japonicum	0.434211	0	0.0336257	0.0292398	0.00877193	0.103801	0.00584795	0.0131579	0.0190058	0.137427	0.00292398	0.0116959	0.0467836	0.0175439	0.0292398	0.0307018	0.0380117	0.0307018	0.00146199	0.00584795	1
B_licheniformis	0.0989848	0.0152284	0.0786802	0.104061	0.0329949	0.0862944	0.0203046	0.0329949	0.111675	0.0989848	0.0101523	0.0279188	0.0532995	0.035533	0.0279188	0.0406091	0.0583756	0.0406091	0.00507614	0.0203046	1
B_longum	0.327103	0	0.046729	0.046729	0.00934579	0.11215	0	0.0186916	0.0186916	0.0560748	0	0.046729	0.046729	0.0373832	0.0654206	0.046729	0.0747664	0.0373832	0.00934579	0	1
B_mallei	0.603545	0.00559701	0.0121269	0.00746269	0.0102612	0.0475746	0.00559701	0.00373134	0.00839552	0.121269	0.000932836	0.00373134	0.0233209	0.00279851	0.0979478	0.0214552	0.0158582	0.00559701	0.00186567	0.000932836	1
B_melitensis	0.447619	0	0.0285714	0.00952381	0.00952381	0.0857143	0	0.00952381	0.00952381	0.228571	0.0190476	0.0190476	0.0285714	0	0.0190476	0.00952381	0.0666667	0.00952381	0	0	0.999999
B_parapertussis	0.609677	0	0.0145161	0.0145161	0.00322581	0.0532258	0.00322581	0.00322581	0.0145161	0.209677	0.00645161	0.0016129	0.0177419	0.00645161	0.00967742	0.00806452	0.00806452	0.0112903	0	0.00483871	0.999999
B_pennsylvanicus	0.136364	0	0.0454545	0.0454545	0.0454545	0.0454545	0	0.0909091	0.0454545	0.0454545	0	0.0909091	0.136364	0.0909091	0.0454545	0.0454545	0.0909091	0	0	0	1
B_pertussis	0.582485	0	0.01222	0.0224033	0	0.0549898	0	0.00407332	0.0183299	0.209776	0.00203666	0.00203666	0.0224033	0.0183299	0.0183299	0.0101833	0.00610998	0.01222	0.00203666	0.00203666	1
B_pseudomallei	0.542317	0.00153413	0.0140629	0.00920481	0.00409103	0.0314498	0.0023012	0.00178982	0.00511378	0.0940936	0.00332396	0.00613654	0.0143186	0.00511378	0.220148	0.0176425	0.0138072	0.0117617	0.000511378	0.00127845	1
B_quintana	0.108108	0.00900901	0.0900901	0.0540541	0	0.0990991	0.027027	0.027027	0.0810811	0.108108	0.018018	0.0540541	0.0810811	0.027027	0.018018	0.0900901	0.045045	0.036036	0.00900901	0.018018	1
B_subtilis	0.057971	0	0.0434783	0.101449	0.0434783	0.101449	0.00724638	0.0217391	0.0942029	0.0507246	0	0.0289855	0.0289855	0.0724638	0.0217391	0.15942	0.0507246	0.057971	0	0.057971	0.999999
B_suis	0.5	0	0.037037	0.0277778	0	0.0740741	0	0.00925926	0.00925926	0.231481	0.00925926	0.0277778	0.00925926	0	0.0185185	0.00925926	0.0185185	0.0185185	0	0	0.999999
B_thetaiotaomicron	0.0493827	0.0123457	0.0802469	0.0802469	0.0493827	0.117284	0.0185185	0.0185185	0.037037	0.0987654	0	0.0555556	0.0493827	0.0246914	0.0555556	0.111111	0.0246914	0.0679012	0.0123457	0.037037	1
B_thuringiensis	0.084	0.00614754	0.0409836	0.129098	0.0184426	0.112705	0.0245902	0.0389344	0.0942623	0.0594262	0.0102459	0.0471311	0.067623	0.0840164	0.0143443	0.0368852	0.0922131	0.0266393	0.00204918	0.0102459	0.999983
C_abortus	0.264706	0	0	0	0	0.0882353	0	0	0.147059	0.205882	0	0	0.0294118	0	0.0294118	0.147059	0.0882353	0	0	0	1
C_acetobutylicum	0.0689655	0.00229885	0.0735632	0.0413793	0.0183908	0.163218	0.0091954	0.0551724	0.0528736	0.045977	0.0114943	0.062069	0.0252874	0.0551724	0.0298851	0.0505747	0.103448	0.0712644	0.0298851	0.0298851	1
C_Blochmannia	0.03125	0	0.03125	0.03125	0	0	0.03125	0.28125	0.09375	0.0625	0	0.1875	0	0.125	0.03125	0.0625	0.03125	0	0	0	1
C_burnetii	0.11	0	0.03	0.09	0.01	0.06	0.02	0.04	0.04	0.3	0.02	0.05	0.08	0.04	0.01	0	0.06	0.02	0.02	0	1
C_caviae	0.166667	0	0.0641026	0.0641026	0.0128205	0.0897436	0.0128205	0.0512821	0.0769231	0.102564	0	0.025641	0.025641	0	0.0384615	0.0512821	0.153846	0.0512821	0	0.0128205	1
C_crescentus	0.654628	0	0.00451467	0.00451467	0	0.0767494	0.00225734	0.00225734	0.00451467	0.155756	0	0.00451467	0.020316	0.00451467	0.0383747	0.00677201	0.00677201	0.00902935	0.00451467	0	1
C_diphtheriae	0.328	0	0.04	0.08	0.008	0.088	0.008	0	0.056	0.08	0	0.016	0.096	0.016	0.024	0.032	0.056	0.056	0	0.016	1
C_efficiens	0.21134	0.00515464	0.0721649	0.0412371	0.0154639	0.128866	0.0103093	0.0206186	0.0257732	0.0979381	0.00515464	0.00515464	0.0670103	0.0257732	0.0309278	0.056701	0.0721649	0.0979381	0	0.0103093	1
C_glutamicum	0.306785	0	0.0501475	0.100295	0	0.0648968	0	0.0058997	0.0294985	0.0855457	0	0	0.147493	0.0530973	0.0176991	0.0176991	0.0501475	0.0707965	0	0	1
C_jeikeium	0.214592	0	0.0600858	0.0686695	0.00858369	0.124464	0.00429185	0.0300429	0.0515021	0.0772532	0.00858369	0.0214592	0.141631	0.0343348	0.0128755	0.0343348	0.0643777	0.0300429	0.00429185	0.00858369	1
C_jejuni	0.0264901	0	0.10596	0.119205	0.0529801	0.0529801	0	0.0264901	0.192053	0.18543	0.0198676	0.0728477	0.0331126	0	0	0.0331126	0.0331126	0.00662252	0.013245	0.0264901	0.999999
C_muridarum	0.12	0.01	0.01	0.08	0.02	0.1	0.04	0.02	0.08	0.14	0	0.02	0.01	0.02	0.05	0.17	0.04	0.05	0.01	0.01	1
C_Pelagibacter	0.0714286	0	0.0408163	0.112245	0.0306122	0.0306122	0	0.0510204	0.326531	0.0714286	0	0.0408163	0.0306122	0.0306122	0.0204082	0.0816327	0.0306122	0.0204082	0	0.0102041	1
C_perfringens	0.027933	0.0111732	0.0391061	0.111732	0.027933	0.134078	0.0111732	0.0670391	0.122905	0.0782123	0.0167598	0.0614525	0.027933	0.0167598	0.0223464	0.0837989	0.027933	0.027933	0.027933	0.0558659	1
C_pneumoniae	0.143791	0.0261438	0.0130719	0.0130719	0.00980392	0.156863	0.0261438	0.0424837	0.0882353	0.153595	0.0130719	0.0130719	0.0522876	0.0130719	0.0228758	0.137255	0.0392157	0.0359477	0	0	1
C_psychrerythraea	0.114286	0.0244898	0.0816327	0.0571429	0.0285714	0.077551	0.0122449	0.0285714	0.0326531	0.17551	0.00408163	0.044898	0.0571429	0.0408163	0.0122449	0.0489796	0.0653061	0.0734694	0.00816326	0.0122449	1
C_tepidum	0.130081	0.00813008	0.0731707	0.0894309	0.0243902	0.113821	0	0.0243902	0.0325203	0.195122	0	0.0325203	0.105691	0	0.0325203	0.0406504	0.0243902	0.0325203	0.0162602	0.0243902	0.999999
C_tetani	0.04	0.0114286	0.0457143	0.0971429	0.0228571	0.0742857	0.0228571	0.108571	0.2	0.0685714	0.0171429	0.0685714	0.0171429	0.0114286	0.04	0.0342857	0.0342857	0.0342857	0.00571429	0.0457143	1
C_trachomatis	0.144928	0	0.0144928	0.057971	0	0.0724638	0.0144928	0.0724638	0.0869565	0.101449	0	0.0144928	0.0434783	0	0.0434783	0.173913	0.0869565	0.0434783	0	0.0289855	1
C_violaceum	0.426357	0.00129199	0.0180879	0.0103359	0.00516796	0.0529716	0.00516796	0.0103359	0.0193798	0.254522	0.00258398	0.0167959	0.0284238	0.0245478	0.0439276	0.0310078	0.0206718	0.0219638	0.00258398	0.00387597	1
D_aromatica	0.419795	0.0136519	0.0238908	0.0273038	0.00682594	0.0409556	0.0102389	0.00341297	0.0511945	0.273038	0.00682594	0.0102389	0.0375427	0.00682594	0.0136519	0.0136519	0.0204778	0.0170648	0.00341297	0	1
D_ethenogenes	0.243243	0.027027	0.0810811	0	0.027027	0.216216	0.027027	0.027027	0	0.135135	0	0	0	0	0.027027	0.0810811	0.0540541	0	0.027027	0.027027	0.999999
D_psychrophila	0.114695	0.0215054	0.0430108	0.0322581	0.0358423	0.0967742	0.0107527	0.0537634	0.0537634	0.157706	0.00716846	0.046595	0.0215054	0.0179211	0.0358423	0.0716846	0.0716846	0.0573477	0.00358423	0.046595	1
D_radiodurans	0.383838	0	0.0176768	0.020202	0.00252525	0.0883838	0.00252525	0.00757576	0.0126263	0.305556	0.00252525	0.010101	0.0378788	0.0252525	0.030303	0.00505051	0.0252525	0.0227273	0	0	1
D_vulgaris	0.422222	0	0.0577778	0.0266667	0.0133333	0.102222	0	0	0.00888889	0.133333	0	0.00444444	0.0844444	0.0177778	0.0488889	0.0355556	0.0133333	0.0266667	0	0.00444444	0.999999
E_canis	0.0631579	0	0.0877193	0.0947368	0.00701754	0.045614	0.0350877	0.0350877	0.0561404	0.045614	0.0105263	0.0491228	0.0385965	0.0596491	0.0315789	0.17193	0.0912281	0.0596491	0	0.0175439	1
E_carotovora	0.191111	0.00888889	0.04	0.0311111	0.00888889	0.0488889	0.00888889	0.0133333	0.0311111	0.373333	0.00444444	0.0266667	0.0266667	0.0444444	0	0.0488889	0.0533333	0.0355556	0	0.00444444	1
E_coli	0.17751	0.00160643	0.048996	0.0586345	0.00481928	0.0795181	0.00803213	0.015261	0.0305221	0.250602	0.00883534	0.0329317	0.0658635	0.0473896	0.0345382	0.0369478	0.0417671	0.0465863	0.00321285	0.0064257	1
E_faecalis	0.09375	0	0.0625	0.0596591	0.0170455	0.0710227	0.0142045	0.0227273	0.0795455	0.122159	0.00284091	0.0539773	0.0482955	0.0625	0.0113636	0.0710227	0.09375	0.0738636	0.00852273	0.03125	1
E_litoralis	0.364486	0.0046729	0.0373832	0.00934579	0	0.168224	0	0	0.0327103	0.168224	0	0.0140187	0.046729	0	0.0373832	0.0327103	0.0560748	0.0233645	0	0.0046729	1
E_ruminantium	0.0529595	0.00778816	0.0732087	0.102804	0.0233645	0.0389408	0.0249221	0.0545171	0.0545171	0.0981308	0.00778816	0.0342679	0.046729	0.0638629	0.0202492	0.146417	0.0778816	0.0560748	0.00311526	0.0124611	1
F_nucleatum	0.0808081	0	0.050505	0.111111	0.030303	0.161616	0	0.0909091	0.20202	0.0707071	0.040404	0.0909091	0.010101	0	0	0.030303	0.030303	0	0	0	0.999999
F_tularensis	0.0625	0	0.104167	0.166667	0.0208333	0.0625	0	0.145833	0.0416667	0.0833333	0.0208333	0	0.0625	0	0	0.0625	0.0833333	0.0833333	0	0	1
G_kaustophilus	0.181529	0.00318471	0.044586	0.136943	0.00318471	0.0414013	0.00636943	0.0318471	0.0541401	0.124204	0.0350318	0.0254777	0.0159236	0.101911	0.0796178	0.0191083	0.0541401	0.0382166	0	0.00318471	1
G_oxydans	0.300578	0	0.00578035	0.0115607	0	0.156069	0	0.017341	0.0289017	0.231214	0.017341	0.0115607	0.0578035	0.017341	0.0231214	0.0693642	0.017341	0.0231214	0.00578035	0.00578035	1
G_sulfurreducens	0.308756	0.046083	0.0230415	0.0230415	0	0.110599	0.0322581	0.00921659	0.0276498	0.152074	0.00460829	0.00460829	0.0230415	0.00921659	0.0230415	0.0230415	0.105991	0.0645161	0.00460829	0.00460829	1
G_violaceus	0.213095	0.00238095	0.0761905	0.0535714	0.0154762	0.122619	0.00119048	0.0261905	0.00833333	0.178571	0.0047619	0.027381	0.0380952	0.0428571	0.0571429	0.0345238	0.0369048	0.0428571	0.00952381	0.00833333	0.999999
H_ducreyi	0.20354	0	0.0707965	0.0973451	0	0.0176991	0.00884956	0.0442478	0.0884956	0.20354	0.0176991	0.0442478	0.0707965	0.0176991	0.0265487	0.0353982	0.0176991	0.0265487	0	0.00884956	1
H_hepaticus	0.0740741	0.0185185	0.0555556	0.0740741	0.037037	0.0925926	0.0277778	0.0740741	0.0925926	0.037037	0.0185185	0.0648148	0.037037	0.037037	0.0185185	0.0833333	0.0277778	0.0648148	0.0185185	0.0462963	1
H_influenzae	0.168	0.016	0.048	0.08	0	0.052	0.036	0.032	0.12	0.088	0.012	0.06	0.04	0.06	0.012	0.08	0.048	0.048	0	0	1
H_marismortui	0.169381	0	0.117264	0.0912052	0.0130293	0.0716612	0.00977199	0.00325733	0.019544	0.0716612	0.00325733	0.0260586	0.0814332	0.0325733	0.0358306	0.0651466	0.104235	0.0749186	0.00325733	0.00651466	1
H_pylori	0.0589319	0.0128913	0.0497238	0.117864	0.0110497	0.014733	0.0092081	0.06814	0.152855	0.14733	0.00368324	0.0773481	0.0405157	0.0865562	0.0165746	0.0460405	0.038674	0.0349908	0	0.0128913	1
H_salinarium	0.665354	0	0.129921	0.015748	0.00393701	0.023622	0	0	0	0.023622	0	0	0.00787402	0.00393701	0.019685	0	0.00787402	0.0984252	0	0	0.999999
I_loihiensis	0.0421053	0.0105263	0.126316	0.136842	0.0105263	0.0736842	0.0105263	0.0105263	0.0736842	0.2	0.0105263	0.0105263	0.0210526	0.0842105	0.0210526	0.0315789	0.0210526	0.105263	0	0	1
L_acidophilus	0.0172414	0	0.0689655	0.0172414	0.0172414	0.0689655	0.0172414	0	0.103448	0.103448	0	0.0172414	0.0689655	0.0344828	0	0.155172	0.155172	0.137931	0.0172414	0	0.999999
L_innocua	0.128906	0	0.0664062	0.078125	0.0390625	0.0390625	0	0.0390625	0.0976562	0.0820312	0.00390625	0.0625	0.0273438	0.0234375	0.0117188	0.0507812	0.0976562	0.0820312	0.0234375	0.046875	1
L_interrogans	0.0402145	0.00714924	0.0241287	0.0643432	0.0428954	0.0848972	0.0116175	0.0714924	0.0670241	0.177837	0.0107239	0.0679178	0.0277033	0.0598749	0.0339589	0.0652368	0.0643432	0.0402145	0.0178731	0.0205541	1
L_johnsonii	0.0791367	0	0.0503597	0.0143885	0.0143885	0.0791367	0.00719424	0.0359712	0.0791367	0.0503597	0.0143885	0.0503597	0.057554	0.0791367	0.028777	0.136691	0.107914	0.0791367	0.0143885	0.0215827	1
L_lactis	0.0769231	0	0.0641026	0.0448718	0.0128205	0.0897436	0.00641026	0.0448718	0.0705128	0.121795	0.025641	0.0576923	0.0128205	0.0512821	0.0320513	0.147436	0.0576923	0.0384615	0.0128205	0.0320513	1
L_monocytogenes	0.0892532	0	0.0746812	0.0673953	0.0309654	0.0601093	0.00728597	0.0382514	0.0746812	0.0801457	0.00728597	0.0437158	0.0601093	0.0182149	0.010929	0.0510018	0.132969	0.0856102	0.0182149	0.0491803	1
L_plantarum	0.0765306	0	0.0765306	0.0867347	0.00510204	0.0510204	0.00510204	0.0102041	0.0561224	0.0765306	0.00510204	0.0306122	0.0918367	0.0357143	0	0.173469	0.163265	0.0459184	0	0.0102041	0.999999
L_pneumophila	0.0943739	0.00907441	0.0689655	0.0689655	0.0108893	0.0689655	0.0181488	0.0290381	0.0707804	0.197822	0.0108893	0.0435572	0.0526316	0.0598911	0.0145191	0.0980036	0.0399274	0.0272232	0	0.0163339	1
L_xyli	0.571429	0	0.0178571	0.0178571	0	0.0848214	0.0178571	0.0133929	0	0.138393	0	0.0133929	0.0178571	0.00446429	0.0178571	0.00446429	0.0446429	0.0223214	0.00446429	0.00892857	1
M_acetivorans	0.0670773	0.0102669	0.073922	0.103354	0.0362765	0.0670773	0.00752909	0.0499658	0.0527036	0.0835044	0.0109514	0.0746064	0.0349076	0.0273785	0.0335387	0.0793977	0.0691307	0.0622861	0.0164271	0.0396988	1
M_barkeri	0.0800808	0.00807537	0.0612382	0.0625841	0.0269179	0.0720054	0.0121131	0.0545087	0.0861373	0.0740242	0.00874832	0.089502	0.0329744	0.0316285	0.0154778	0.0820996	0.0874832	0.0531629	0.012786	0.0484522	1
M_bovis	0.445	0.00125	0.015	0.01125	0.00375	0.2125	0.005	0.01375	0.00625	0.065	0	0.02875	0.0925	0.00875	0.0125	0.02125	0.02375	0.02625	0.00125	0.00625	1
M_capsulatus	0.43617	0.00531915	0	0.0212766	0	0.0585106	0.00531915	0	0	0.324468	0	0	0.0638298	0.0106383	0.0265957	0.00531915	0.037234	0.00531915	0	0	1
M_florum	0.1125	0	0.0625	0.05	0.025	0.0625	0	0.0375	0.1	0.0375	0	0.075	0.025	0.0125	0.0375	0.1	0.1	0.125	0.0125	0.025	1
M_gallisepticum	0.0111111	0	0.0888889	0.0666667	0.0111111	0.0444444	0	0.0888889	0.1	0.0666667	0.0555556	0.166667	0.0888889	0.111111	0.0111111	0	0.0444444	0.0333333	0	0.0111111	1
M_genitalium	0.0434783	0	0.0326087	0.130435	0.0652174	0.0217391	0	0	0.0869565	0.0543478	0.0108696	0.0869565	0.141304	0.163043	0.0108696	0.0543478	0.0217391	0.0434783	0	0.0326087	0.999999
M_hyopneumoniae	0.0622568	0.0077821	0.0116732	0.120623	0.0155642	0.0155642	0.00389105	0.128405	0.303502	0.0505837	0	0.0972763	0.0428016	0.0505837	0.00389105	0.0311284	0.0311284	0.0116732	0.00389105	0.0077821	1
M_jannaschii	0.0851064	0	0.0425532	0.148936	0.0425532	0.0531915	0	0.148936	0.159574	0.12766	0	0.0212766	0.0425532	0.0212766	0.0212766	0.0531915	0	0.0212766	0	0.0106383	1
M_kandleri	0.0512821	0.0128205	0.025641	0.435897	0.0128205	0.0384615	0	0	0.0128205	0.192308	0	0	0.0384615	0.0128205	0.0512821	0	0	0.102564	0	0.0128205	1
M_leprae	0.355263	0	0.0263158	0.0263158	0.0263158	0.0986842	0.0197368	0.0328947	0.0131579	0.118421	0	0.00657895	0.118421	0.00657895	0.0131579	0.0131579	0.0263158	0.0789474	0.00657895	0.0131579	1
M_maripaludis	0.0894309	0.00813008	0.0569106	0.121951	0.00813008	0.0813008	0	0.0487805	0.0813008	0.130081	0.0162602	0.0406504	0.0487805	0.0243902	0.0162602	0.0406504	0.097561	0.0325203	0.0243902	0.0325203	0.999999
M_mazei	0.0663058	0.0189445	0.0581867	0.0893099	0.0365359	0.0608931	0.00947226	0.0541272	0.0500677	0.0906631	0.0162382	0.0757781	0.0392422	0.0284168	0.0284168	0.0771313	0.0663058	0.0893099	0.0108254	0.0338295	1
M_mobile	0.0271318	0.00387597	0.0310078	0.0658915	0.0620155	0.0426357	0	0.104651	0.112403	0.0775194	0.00387597	0.143411	0.0232558	0.0348837	0.0310078	0.0852713	0.0658915	0.0658915	0.00387597	0.0155039	1
M_mycoides	0	0	0.0357143	0	0.0535714	0	0	0.160714	0.232143	0.0892857	0.0357143	0.196429	0	0.0535714	0.0178571	0.0714286	0.0357143	0.0178571	0	0	1
M_paratuberculosis	0.621234	0.00143472	0.00573888	0.0143472	0.00143472	0.0631277	0.00430416	0.00860832	0.010043	0.0817791	0	0.00286944	0.0918221	0.00860832	0.0430416	0.00860832	0.0114778	0.0172166	0	0.00430416	1
M_penetrans	0.048951	0.0034965	0.0909091	0.0979021	0.013986	0	0.00699301	0.027972	0.143357	0.0769231	0.0174825	0.0559441	0.013986	0.0454545	0.00699301	0.188811	0.0384615	0.115385	0	0.00699301	1
M_pneumoniae	0.0492958	0.0140845	0.0492958	0.126761	0.0140845	0.0774648	0.00704225	0.0422535	0.0915493	0.084507	0.0352113	0.0211268	0.084507	0.0774648	0.0211268	0.0774648	0.0422535	0.0704225	0.00704225	0.00704225	1
M_pulmonis	0.0512821	0	0.0641026	0.0448718	0.0128205	0.0961538	0	0.0320513	0.121795	0.0576923	0.025641	0.108974	0.0897436	0.0961538	0.00641026	0.0897436	0.102564	0	0	0	1
M_succiniciproducens	0.109756	0	0.0609756	0.0731707	0.0121951	0.0487805	0.0365854	0.0243902	0.0853659	0.182927	0	0.0487805	0.0365854	0.0487805	0.0121951	0.097561	0.0609756	0.0609756	0	0	1
M_synoviae	0	0	0	0.03125	0.0625	0	0	0.09375	0.21875	0.25	0	0.3125	0	0	0	0.03125	0	0	0	0	1
M_thermoautotrophicum	0.0888889	0.0148148	0.0444444	0.103704	0.0148148	0.0666667	0	0.0592593	0.0518519	0.162963	0	0.037037	0.0518519	0.0222222	0.0296296	0.0518519	0.0666667	0.0888889	0	0.0444444	1
M_tuberculosis	0.462558	0.00132538	0.0159046	0.0112657	0.00198807	0.220676	0.00463883	0.0125911	0.00662691	0.0589795	0.00132538	0.0311465	0.0795229	0.0072896	0.0132538	0.0185553	0.0185553	0.0265076	0.000662691	0.00662691	1
N_equitans	0.0526316	0	0	0.105263	0	0.105263	0	0.0789474	0.157895	0.263158	0	0.0263158	0.0789474	0	0	0	0.0526316	0.0526316	0	0.0263158	1
N_europaea	0.157233	0	0.0691824	0.0566038	0.0314465	0.0691824	0	0.0251572	0.0440252	0.213836	0.00628931	0.0251572	0.0188679	0.0566038	0.0628931	0.0566038	0.0691824	0.0188679	0	0.0188679	1
N_farcinica	0.662582	0.000942507	0.00754006	0.0141376	0.00188501	0.0527804	0.00188501	0.00565504	0.00848256	0.0819981	0	0.00659755	0.0518379	0.0179076	0.0216777	0.0160226	0.0150801	0.0245052	0.00188501	0.00659755	0.999999
N_gonorrhoeae	0.244131	0.00938967	0.028169	0.0798122	0.0187793	0.0704225	0.00938967	0.0234742	0.0328638	0.0610329	0.0140845	0.0610329	0.0751174	0.0704225	0.0516432	0.0751174	0.0375587	0.028169	0	0.00938967	1
N_meningitidis	0.237082	0.00455927	0.0395137	0.0668693	0.00455927	0.133739	0.0106383	0.0349544	0.050152	0.0759878	0.00455927	0.0471125	0.0364742	0.0531915	0.0273556	0.0471125	0.0577508	0.0364742	0.00911854	0.0227964	1
N_oceani	0.127168	0.017341	0.0520231	0.0635838	0.0144509	0.121387	0.017341	0.017341	0.0260116	0.239884	0.0115607	0.0260116	0.0491329	0.0549133	0.0375723	0.0317919	0.0260116	0.0404624	0	0.0260116	1
N_pharaonis	0.337037	0	0.144444	0.062963	0.0185185	0.111111	0.0296296	0.0111111	0.00740741	0.0407407	0.0111111	0.0185185	0.0222222	0.0037037	0.0185185	0.0296296	0.0444444	0.0740741	0.00740741	0.00740741	0.999999
N_winogradskyi	0.447115	0	0.0192308	0.0336538	0.00961538	0.115385	0.00480769	0.0192308	0.0240385	0.120192	0.00961538	0.00480769	0.0673077	0.00961538	0.0384615	0.0336538	0.00480769	0.0192308	0.00480769	0.0144231	1
O_iheyensis	0.0567376	0.0141844	0.0425532	0.0425532	0.0425532	0.113475	0.0141844	0.0851064	0.070922	0.134752	0.0212766	0.0496454	0.0638298	0.0141844	0.0070922	0.070922	0.0638298	0.0567376	0	0.035461	1
O_yellows	0.0472441	0.015748	0.0393701	0.0629921	0.0393701	0.0472441	0	0.0787402	0.110236	0.11811	0.00787402	0.0629921	0.015748	0.0944882	0.0314961	0.0393701	0.102362	0.00787402	0	0.0787402	0.999999
P_abyssi	0.0902256	0	0.0451128	0.120301	0.0075188	0.0902256	0.0075188	0.0601504	0.0676692	0.150376	0.0075188	0.0300752	0.0977444	0.0225564	0.0150376	0.037594	0.0526316	0.075188	0	0.0225564	1
P_acnes	0.188889	0.0222222	0.0555556	0.0333333	0.0222222	0.133333	0.0222222	0.0111111	0.0111111	0.122222	0	0.0333333	0.0444444	0.0111111	0.0666667	0.0111111	0.0444444	0.1	0.0444444	0.0222222	0.999999
P_aerophilum	0.193878	0	0.0714286	0.0714286	0	0.0306122	0	0.0714286	0.0306122	0.204082	0	0.0408163	0.0714286	0.0102041	0.102041	0	0.0408163	0.0510204	0.0102041	0	1
P_aeruginosa	0.303922	0.00280112	0.0196078	0.0182073	0.00280112	0.0644258	0.00140056	0.0112045	0.022409	0.452381	0.00840336	0.012605	0.0154062	0.00980392	0.0266106	0.0112045	0.0112045	0.00560224	0	0	1
P_arcticum	0.0994764	0.0052356	0.0418848	0.078534	0.026178	0.13089	0.026178	0.0314136	0.026178	0.125654	0.0209424	0.0418848	0.026178	0.0732984	0.0209424	0.0628272	0.0837696	0.0314136	0.0104712	0.0366492	0.999999
P_fluorescens	0.252778	0.00277778	0.0259259	0.0203704	0.0037037	0.0898148	0.00277778	0.00833333	0.0148148	0.414815	0.00462963	0.00462963	0.0314815	0.0148148	0.0333333	0.0203704	0.0222222	0.0203704	0.000925926	0.0111111	1
P_furiosus	0.120482	0	0.0361446	0.0843373	0.0120482	0.13253	0	0.0361446	0.0722892	0.168675	0	0.0240964	0.060241	0.0120482	0.0120482	0.0481928	0.0722892	0.0481928	0.0240964	0.0361446	1
P_gingivalis	0.123457	0	0.0493827	0.0493827	0.00617284	0.0987654	0.0308642	0.037037	0.0802469	0.12963	0.0246914	0.0493827	0.037037	0.0123457	0.037037	0.0493827	0.0679012	0.0432099	0.00617284	0.0679012	1
P_haloplanktis	0.162338	0.0194805	0.0714286	0.0714286	0.012987	0.0779221	0.012987	0.038961	0.0844156	0.136364	0.00649351	0.0194805	0.038961	0.0779221	0.012987	0.0324675	0.0324675	0.0779221	0	0.012987	1
P_horikoshii	0.0840336	0	0	0.092437	0.00840336	0.092437	0.00840336	0.00840336	0.0504202	0.193277	0	0.00840336	0.0504202	0.0336134	0.0168067	0.142857	0.10084	0.0840336	0	0.0252101	0.999999
P_kodakaraensis	0.0707965	0	0.0530973	0.106195	0	0.123894	0	0.00884956	0.0707965	0.212389	0	0.0530973	0.0353982	0.00884956	0.0176991	0.00884956	0.0707965	0.0973451	0.0265487	0.0353982	1
P_luminescens	0.135294	0.00392157	0.0529412	0.0705882	0.0352941	0.0882353	0.0156863	0.0372549	0.0333333	0.131373	0.00196078	0.0411765	0.0235294	0.054902	0.0823529	0.0470588	0.0529412	0.0529412	0.0117647	0.027451	1
P_marinus	0.121788	0	0.0759777	0.073743	0.0178771	0.0715084	0.0223464	0.0424581	0.073743	0.198883	0.00782123	0.0502793	0.0458101	0.0357542	0.027933	0.0513966	0.0379888	0.0256983	0.00223464	0.0167598	1
P_multocida	0.196532	0.0289017	0.0346821	0.0578035	0.017341	0.0520231	0.0346821	0.0462428	0.0924855	0.132948	0.0115607	0.0404624	0.0462428	0.0289017	0.0404624	0.0462428	0.0289017	0.0520231	0	0.0115607	1
P_profundum	0.097166	0.00404858	0.105263	0.0769231	0.00809717	0.0890688	0.0404858	0.0526316	0.0283401	0.1417	0.00809717	0.0323887	0.0323887	0.0566802	0.0283401	0.0647773	0.0526316	0.0809717	0	0	1
P_putida	0.275641	0.00213675	0.0277778	0.034188	0.00854701	0.0726496	0.00641026	0.0149573	0.0320513	0.384615	0.00641026	0.0042735	0.0235043	0.00854701	0.0299145	0.017094	0.0235043	0.017094	0.00213675	0.00854701	1
P_syringae	0.264622	0.00567859	0.0261215	0.0136286	0.00511073	0.0630324	0.00965361	0.0113572	0.0266894	0.32084	0.0028393	0.0147643	0.052243	0.0238501	0.0437252	0.0505395	0.028393	0.0238501	0.00397501	0.00908575	0.999999
P_torridus	0.0340909	0	0.0227273	0.0795455	0.0227273	0.0454545	0.0227273	0.306818	0.0568182	0.0227273	0.0113636	0.102273	0	0.0227273	0	0.0568182	0.0227273	0.0568182	0.0227273	0.0909091	1
P_ubique	0.0714286	0	0.0408163	0.112245	0.0306122	0.0306122	0	0.0510204	0.326531	0.0714286	0	0.0408163	0.0306122	0.0306122	0.0204082	0.0816327	0.0306122	0.0204082	0	0.0102041	1
R_baltica	0.131707	0.0219512	0.0317073	0.0463415	0.0146341	0.165854	0.0097561	0.0121951	0.0146341	0.107317	0.00731707	0.00731707	0.0731707	0.0317073	0.0731707	0.114634	0.0707317	0.0463415	0.0097561	0.0097561	1
R_conorii	0.0606061	0.010101	0.030303	0.0606061	0.020202	0.0909091	0.010101	0.10101	0.050505	0.141414	0	0.10101	0.141414	0	0	0.050505	0.0808081	0.050505	0	0	0.999999
R_eutropha	0.494815	0.00148148	0.037037	0.0177778	0.00296296	0.0740741	0.00296296	0.00592593	0.0162963	0.177778	0.00296296	0.00444444	0.0355556	0.0133333	0.0296296	0.0207407	0.0251852	0.0192593	0.00148148	0.0162963	1
R_felis	0.0996169	0.00766284	0.0536398	0.0881226	0.0229885	0.0881226	0.0383142	0.0651341	0.0881226	0.118774	0	0.0727969	0.0306513	0.0344828	0.0114943	0.045977	0.0689655	0.0421456	0.00766284	0.0153257	1
R_loti	0.416961	0.00706714	0.0229682	0.0282686	0.00706714	0.100707	0.00176678	0.0141343	0.0212014	0.14841	0.00353357	0.0194346	0.0441696	0.0424028	0.0194346	0.0300353	0.0318021	0.0300353	0.00706714	0.00353357	1
R_meliloti	0.482192	0.00273973	0.0246575	0.030137	0.00821918	0.139726	0.00273973	0.0109589	0.0109589	0.145205	0	0.00821918	0.0273973	0.0356164	0.0219178	0.0164384	0.0164384	0.0109589	0	0.00547945	1
R_palustris	0.556845	0	0.00464037	0.025522	0	0.0672854	0	0.0116009	0.0348028	0.150812	0	0.00696056	0.0487239	0.0116009	0.0232019	0.0278422	0.0116009	0.00464037	0.00232019	0.0116009	1
R_prowazekii	0.0666667	0	0.0533333	0.04	0	0.08	0.0133333	0.24	0.08	0.08	0	0.133333	0.0266667	0.0133333	0.04	0.04	0.04	0.0533333	0	0	1
R_solanacearum	0.525292	0	0.0311284	0.0142672	0.0077821	0.0830091	0.00259403	0.00518807	0.0155642	0.153048	0.00518807	0.0129702	0.0272374	0.0077821	0.0181582	0.0298314	0.0298314	0.0194553	0.00259403	0.00907912	1
R_sphaeroides	0.620632	0.00332779	0.0133111	0.0216306	0.00166389	0.046589	0	0.00166389	0.00499168	0.178037	0.00499168	0.00499168	0.0282862	0.00166389	0.0249584	0.00665557	0.0183028	0.0166389	0.00166389	0	1
R_typhi	0.0833333	0	0.0595238	0.0833333	0.0238095	0.0833333	0.0238095	0.166667	0.047619	0.107143	0.0238095	0.119048	0.0238095	0	0	0.0833333	0.0357143	0.0238095	0	0.0119048	1
S_acidocaldarius	0.0942623	0.00409836	0.045082	0.110656	0.0122951	0.0491803	0.0122951	0.0819672	0.0860656	0.0901639	0.0368852	0.057377	0.0286885	0.0368852	0.0286885	0.0819672	0.0778688	0.0368852	0.0163934	0.0122951	1
S_agalactiae	0.084922	0.0017331	0.067591	0.0745234	0.0225303	0.0537262	0.00693241	0.0363951	0.0831889	0.0779896	0.00866551	0.0485269	0.0935875	0.05026	0.0571924	0.0658579	0.0693241	0.0745234	0.00519931	0.017331	1
S_aureus	0.074774	0.00328677	0.0665571	0.0764174	0.00821693	0.0755957	0.0115037	0.0476582	0.0969597	0.061627	0.00246508	0.0772391	0.0624486	0.0501233	0.0205423	0.105177	0.0879211	0.042728	0.00164339	0.0271159	1
S_avermitilis	0.446068	0.00139179	0.0299235	0.0361865	0.0125261	0.100905	0.00835073	0.00904663	0.0118302	0.114823	0.00208768	0.0125261	0.0431454	0.0222686	0.0306193	0.0257481	0.0417537	0.039666	0.00208768	0.00904663	1
S_choleraesuis	0.278761	0	0.0309735	0.0442478	0	0.0265487	0.00442478	0.00884956	0.0442478	0.269911	0.00884956	0.0132743	0.0663717	0.0486726	0.0176991	0.0353982	0.039823	0.0530973	0	0.00884956	0.999999
S_coelicolor	0.507287	0.00138793	0.0346981	0.0159611	0.00277585	0.0992366	0.00624566	0.00485774	0.00693963	0.108952	0.00208189	0.0055517	0.0478834	0.0104094	0.0402498	0.0249827	0.0340042	0.0353921	0.00346981	0.00763359	1
S_elongatus	0.15812	0.0128205	0.0213675	0.0769231	0.0042735	0.0598291	0.00854701	0.0128205	0.0213675	0.273504	0	0.0598291	0.0213675	0.132479	0.034188	0.0213675	0.0299145	0.025641	0	0.025641	1
S_epidermidis	0.0637755	0.0102041	0.0765306	0.0867347	0.0102041	0.0637755	0.00510204	0.0637755	0.112245	0.0357143	0.0127551	0.0816327	0.0382653	0.0739796	0.0204082	0.0510204	0.0892857	0.0612245	0.00510204	0.0382653	1
S_flexneri	0.161392	0	0.056962	0.10443	0	0.0474684	0.00632911	0.0158228	0.0253165	0.297468	0.00632911	0.0253165	0.0632911	0.0443038	0.028481	0.0348101	0.028481	0.0506329	0	0.00316456	0.999999
S_haemolyticus	0.100917	0.0183486	0.110092	0.0550459	0.00917431	0.0733945	0.00917431	0.0550459	0.0642202	0.0366972	0.0183486	0.0733945	0.0183486	0.0275229	0.0183486	0.119266	0.119266	0.0275229	0	0.0458716	1
S_mutans	0.0601504	0	0.0451128	0.0601504	0.0526316	0.075188	0.0225564	0.037594	0.075188	0.203008	0	0.0601504	0.0075188	0.0451128	0.0451128	0.0526316	0.0601504	0.0601504	0.0075188	0.0300752	1
S_oneidensis	0.19943	0.00569801	0.0541311	0.0598291	0.02849	0.0683761	0.00569801	0.02849	0.0626781	0.188034	0.019943	0.019943	0.034188	0.042735	0.019943	0.0541311	0.045584	0.0512821	0.002849	0.00854701	1
S_paratyphi	0.231959	0	0.056701	0.056701	0	0.0206186	0.00515464	0.0206186	0.0618557	0.345361	0.00515464	0.00515464	0.056701	0.0154639	0.0206186	0.0103093	0.0257732	0.0515464	0.00515464	0.00515464	1
S_pneumoniae	0.0987654	0.00246914	0.0444444	0.0567901	0.0148148	0.0987654	0.00740741	0.017284	0.0666667	0.118519	0.0197531	0.0493827	0.0197531	0.0197531	0.00493827	0.091358	0.0469136	0.0296296	0.0641975	0.128395	1
S_pomeroyi	0.4275	0.0025	0.0325	0.0425	0.005	0.105	0.0075	0.0075	0.005	0.225	0.0075	0.0025	0.03	0.02	0.025	0.025	0.015	0.0075	0	0.0075	1
S_pyogenes	0.138113	0	0.102642	0.0973585	0.00301887	0.0822641	0.00981132	0.0218868	0.0815094	0.159245	0.00226415	0.0166038	0.0437736	0.0498113	0.0332075	0.0656604	0.0490566	0.0362264	0.00377358	0.00377358	1
S_saprophyticus	0.0649351	0	0.038961	0.142857	0.012987	0.0649351	0.012987	0.0649351	0.155844	0.12987	0.012987	0.0649351	0.012987	0.038961	0.012987	0.0779221	0.025974	0.025974	0	0.038961	1
S_solfataricus	0.080292	0	0.0328467	0.124088	0.0145985	0.0328467	0.0218978	0.0875912	0.0912409	0.10219	0.0218978	0.040146	0.0109489	0.0620438	0.0328467	0.0729927	0.0875912	0.0620438	0.00364964	0.0182482	1
S_sonnei	0.201389	0	0.0347222	0.0763889	0	0.0347222	0.00694444	0.0138889	0.0208333	0.423611	0.00694444	0.0138889	0.0347222	0.0416667	0.0138889	0.0208333	0.0277778	0.0277778	0	0	1
S_thermophilum	0.352273	0.0178571	0.0227273	0.0340909	0.0162338	0.121753	0.00811688	0.00974026	0.00974026	0.121753	0.00811688	0.0194805	0.0795455	0.0275974	0.0470779	0.0405844	0.0211039	0.0308442	0.00162338	0.00974026	1
S_thermophilus	0.144231	0	0.0384615	0.163462	0	0.0384615	0.0288462	0.00961538	0.0480769	0.0673077	0.0192308	0.0384615	0.0288462	0.0288462	0	0.134615	0.153846	0.0480769	0	0.00961538	1
S_tokodaii	0.0699088	0.0121581	0.0425532	0.0881459	0.0334347	0.0243161	0.0121581	0.109422	0.112462	0.136778	0.0151976	0.0455927	0.0425532	0.0364742	0.0182371	0.0759878	0.0607903	0.0395137	0	0.0243161	1
S_typhi	0.251196	0	0.0287081	0.0478469	0.00478469	0.0287081	0.00956938	0.00956938	0.0478469	0.332536	0.00478469	0.0143541	0.0382775	0.0382775	0.0191388	0.0239234	0.0382775	0.0478469	0.00478469	0.00956938	1
S_typhimurium	0.294118	0	0.0316742	0.0542986	0	0.0316742	0.00452489	0.00904977	0.040724	0.298643	0.00452489	0.0135747	0.0497738	0.0542986	0.00904977	0.0226244	0.0452489	0.0316742	0	0.00452489	1
T_acidophilum	0.142857	0	0.0952381	0.0952381	0.047619	0.047619	0.047619	0.142857	0	0.0952381	0	0.047619	0	0	0	0.0952381	0	0.047619	0.047619	0.047619	0.999999
T_denitrificans	0.585132	0	0.0191847	0.0119904	0.00479616	0.0311751	0.00239808	0.00479616	0.0215827	0.22542	0.00239808	0.00479616	0.0215827	0	0.0215827	0	0.0191847	0.0215827	0.00239808	0	1
T_denticola	0.136646	0.00621118	0.0559006	0.068323	0.0310559	0.0931677	0	0.0496894	0.15528	0.068323	0	0.0496894	0.0124224	0.068323	0.00621118	0.0745342	0.0745342	0.0124224	0.00621118	0.0310559	1
T_fusca	0.339547	0.00532623	0.0346205	0.0466045	0.00532623	0.0892144	0.0226365	0.0173103	0.00532623	0.0998668	0.00399467	0.011984	0.0785619	0.0252996	0.0426099	0.057257	0.0545939	0.0386152	0.0106525	0.0106525	1
T_maritima	0	0	0.04	0.26	0.04	0.1	0	0.04	0.1	0.12	0	0.06	0	0.02	0.02	0.06	0.02	0.06	0.06	0	1
T_pallidum	0.23	0	0.02	0.19	0	0.06	0.01	0.01	0.04	0.14	0	0	0.05	0.04	0.09	0.04	0.01	0.07	0	0	1
T_tengcongensis	0.0518519	0.00740741	0.0148148	0.155556	0.0592593	0.0666667	0	0.103704	0.0666667	0.162963	0.0148148	0.00740741	0.0518519	0.037037	0.0666667	0.0222222	0.0592593	0.0148148	0	0.037037	1
T_thermophilus	0.329412	0.00168067	0.000840336	0.0605042	0.00336134	0.0403361	0	0.00756303	0.00168067	0.496639	0.00168067	0.00588235	0.012605	0.00840336	0.0134454	0.00420168	0.00588235	0.00504202	0	0.000840336	1
T_volcanium	0	0	0	0.5	0	0	0	0	0.5	0	0	0	0	0	0	0	0	0	0	0	1
T_whipplei	0.0726496	0.017094	0.0384615	0.025641	0.025641	0.0683761	0.0213675	0	0.0384615	0.0897436	0.0042735	0.042735	0.0982906	0.0299145	0.0128205	0.0683761	0.141026	0.123932	0.0384615	0.042735	1
U_parvum	0.0178571	0.0357143	0.0357143	0.0535714	0	0.0535714	0.0535714	0.142857	0.142857	0.214286	0	0.214286	0.0178571	0.0178571	0	0	0	0	0	0	1
V_cholerae	0.203947	0	0.0723684	0.0723684	0.00657895	0.0131579	0.00657895	0.0131579	0.0394737	0.342105	0.0131579	0.0197368	0.0263158	0.0394737	0.0197368	0.0263158	0.0263158	0.0394737	0.00657895	0.0131579	0.999999
V_fischeri	0.121212	0.00606061	0.0727273	0.109091	0.0121212	0.0363636	0.0181818	0.0242424	0.0484848	0.175758	0.0121212	0.0363636	0.0181818	0.0424242	0.0424242	0.0545455	0.0606061	0.0606061	0.00606061	0.0424242	1
V_parahaemolyticus	0.116822	0.0046729	0.0700935	0.116822	0.0186916	0.0747664	0.00934579	0.0327103	0.0420561	0.11215	0.0327103	0.0233645	0.0700935	0.0280374	0.0186916	0.0420561	0.0794393	0.0747664	0.00934579	0.0233645	1
V_vulnificus	0.149123	0	0.111842	0.0635965	0.0197368	0.0504386	0.0372807	0.0285088	0.0570175	0.153509	0.00657895	0.0241228	0.0482456	0.0416667	0.0482456	0.0504386	0.0570175	0.0350877	0.0109649	0.00657895	1
W_glossinidia	0	0	0	0	0.0131579	0	0	0.368421	0.473684	0.0394737	0	0.0921053	0	0	0	0.0131579	0	0	0	0	1
W_pipientis	0.100478	0	0.0909091	0.0717703	0.00956938	0.0382775	0.0239234	0.0717703	0.119617	0.0956938	0.00478469	0.076555	0.0334928	0.0430622	0.00478469	0.0478469	0.0813397	0.076555	0.00478469	0.00478469	0.999999
W_succinogenes	0.117647	0	0.0294118	0.0882353	0.00980392	0.0294118	0	0.00980392	0.0392157	0.480392	0.00980392	0.00980392	0.0196078	0.00980392	0.0392157	0.0294118	0.00980392	0.0588235	0.00980392	0	1
X_axonopodis	0.46997	0.012012	0.00900901	0.012012	0.003003	0.0630631	0.00900901	0.003003	0.0135135	0.246246	0	0.003003	0.0315315	0.0285285	0.0285285	0.015015	0.021021	0.024024	0.003003	0.0045045	1
X_campestris	0.520431	0.00340522	0.0272418	0.0107832	0.00567537	0.045403	0.00170261	0.000567537	0.0209989	0.241203	0.00227015	0.0045403	0.0215664	0.00681044	0.00908059	0.0272418	0.0255392	0.0192963	0.00397276	0.00227015	1
X_fastidiosa	0.17734	0.00656814	0.0541872	0.0197044	0.0164204	0.114943	0.0180624	0.0262726	0.0246305	0.190476	0.00985222	0.0509031	0.0164204	0.0197044	0.0147783	0.0771757	0.0689655	0.0623974	0.0147783	0.0164204	1
X_oryzae	0.351271	0.0209268	0.0239163	0.0224215	0.00298954	0.0702541	0.0104634	0.00298954	0.0179372	0.218236	0.00149477	0.00448431	0.0508221	0.0612855	0.0478326	0.00747384	0.0343797	0.0463378	0	0.00448431	1
Y_pestis	0.19109	0.00117233	0.021102	0.0410317	0.003517	0.0574443	0.0117233	0.0222743	0.038687	0.28136	0.00468933	0.0445487	0.052755	0.038687	0.014068	0.0550996	0.063306	0.0433763	0.00234467	0.0117233	1
Y_pseudotuberculosis	0.171687	0	0.0361446	0.0331325	0.00903614	0.0572289	0.0120482	0.0210843	0.0512048	0.295181	0.0060241	0.0512048	0.0271084	0.0481928	0.0060241	0.0421687	0.0722892	0.0512048	0.00301205	0.0060241	1
Z_mobilis	0.145161	0.0403226	0.0403226	0.00806452	0.016129	0.177419	0.00806452	0.00806452	0.0645161	0.0483871	0.0241935	0	0.0483871	0.0645161	0.0645161	0.104839	0.0403226	0.0483871	0.0241935	0.0241935	0.999999
Avg Prokaryotes	0.196251	0.00529511	0.0457858	0.0697428	0.0158978	0.0754984	0.010696	0.0434884	0.0704376	0.148211	0.00765083	0.0416046	0.0428862	0.0337039	0.0268897	0.0534851	0.0495508	0.041228	0.0060321	0.0156647
Stdev Prokaryotes	0.172197	0.0081594	0.0281351	0.0614168	0.0153812	0.0420213	0.0116758	0.0565252	0.0782252	0.0909542	0.00910963	0.0432154	0.0293137	0.0289098	0.0233626	0.0424884	0.0337691	0.0276673	0.0100743	0.0178637
